# Supplementary material for: 1-Benzyl-1H-benzimidazole
Source: Acta Crystallogr Sect E Struct Rep Online. 2009 Oct 3;65(Pt 11):o2613. doi: 10.1107/S1600536809039051 (PMC2971400; doi:10.1107/S1600536809039051)
Supplement: Supplementary file 2 [file e-65-o2613-Isup2.hkl]

# 
# h,k,l, Fc-squared, Fo-squared, sigma(Fo-squared) and status flag 
# 
data_I
_shelx_title ' Y2539 in P2(1)/n' 
_shelx_refln_list_code          4 
_shelx_F_calc_maximum      134.30 
_exptl_crystal_F_000       440.00 
_reflns_d_resolution_high  0.7701 
 
loop_ 
 _symmetry_equiv_pos_as_xyz 
 'x, y, z' 
 '-x+1/2, y+1/2, -z+1/2' 
 '-x, -y, -z' 
 'x-1/2, -y-1/2, z-1/2' 
 
_cell_length_a     6.2265 
_cell_length_b     8.1740 
_cell_length_c    20.9745 
_cell_angle_alpha  90.000 
_cell_angle_beta   97.839 
_cell_angle_gamma  90.000 
 
_shelx_F_squared_multiplier     1.000 
 
loop_ 
 _refln_index_h 
 _refln_index_k 
 _refln_index_l 
 _refln_F_squared_calc 
 _refln_F_squared_meas 
 _refln_F_squared_sigma 
 _refln_observed_status 
   2   0   0      117.55      114.05      2.20 o 
   4   0   0      365.43      332.69      9.80 o 
   6   0   0      181.06      170.19      4.59 o 
   8   0   0       15.67       14.22      4.40 o 
   1   1   0      630.68      559.56      3.50 o 
   2   1   0      287.57      270.32      1.56 o 
   3   1   0       71.07       68.92      1.74 o 
   4   1   0        0.21        0.50      0.27 o 
   5   1   0      929.52      965.00     12.54 o 
   6   1   0      318.29      320.74      6.54 o 
   7   1   0        0.16        1.25      0.64 o 
   1   2   0      193.37      173.05      1.45 o 
   2   2   0       75.50       71.15      1.04 o 
   3   2   0       27.62       40.15      1.39 o 
   4   2   0       29.71       23.75      1.47 o 
   5   2   0       19.18       22.66      2.97 o 
   6   2   0       11.19        9.80      1.58 o 
   7   2   0        7.87        6.92      1.43 o 
   1   3   0       90.36       84.71      0.71 o 
   2   3   0        0.26        0.88      0.41 o 
   3   3   0        2.87        5.26      0.96 o 
   4   3   0      339.59      347.97      3.58 o 
   5   3   0       75.72       55.01      2.58 o 
   6   3   0      266.79      272.67      4.87 o 
   7   3   0       28.31       29.44      3.99 o 
   0   4   0      524.17      552.96      5.87 o 
   1   4   0      194.46      188.39      1.53 o 
   2   4   0        2.65        5.64      0.79 o 
   3   4   0        0.06        0.60      0.62 o 
   4   4   0      211.25      209.40      4.29 o 
   5   4   0      150.65      153.48      4.96 o 
   6   4   0      117.06      125.70      3.69 o 
   7   4   0        5.27        5.13      1.30 o 
   1   5   0      155.63      153.99      1.83 o 
   2   5   0       95.53       87.39      1.86 o 
   3   5   0       71.93       75.54      3.15 o 
   4   5   0       40.86       51.57      2.57 o 
   5   5   0       67.01       68.36      2.83 o 
   6   5   0       15.79       17.32      3.28 o 
   7   5   0        3.56        3.11      0.94 o 
   0   6   0       75.40       72.22      2.62 o 
   1   6   0       40.84       38.83      1.14 o 
   2   6   0      138.53      141.63      3.43 o 
   3   6   0       23.95       21.69      3.02 o 
   4   6   0      116.52      113.06      3.92 o 
   5   6   0       23.72       23.32      4.19 o 
   6   6   0       78.42       71.02      8.81 o 
   1   7   0      434.09      420.28      4.63 o 
   2   7   0       69.02       73.50      2.08 o 
   3   7   0        1.37        1.74      0.79 o 
   4   7   0      117.81      118.26      3.07 o 
   5   7   0      197.16      199.94      4.22 o 
   6   7   0        6.17        5.20      1.44 o 
   0   8   0        5.71        4.49      1.18 o 
   1   8   0       91.96       78.12      1.88 o 
   2   8   0       69.36       64.29      2.43 o 
   3   8   0       41.33       35.12      4.37 o 
   4   8   0        0.38        1.83      0.80 o 
   5   8   0       74.49       75.36      7.29 o 
   1   9   0       50.91       38.81      6.11 o 
   2   9   0       43.76       36.12      4.89 o 
   3   9   0       19.50       19.28      4.90 o 
   4   9   0       89.27       93.86     11.79 o 
   1  10   0        4.62        4.29      2.36 o 
   2  10   0       84.16       75.11     14.07 o 
  -7   0   1       12.92       12.73      2.40 o 
  -5   0   1      220.89      214.77      5.34 o 
  -3   0   1     1529.43     1622.25     15.96 o 
  -1   0   1      998.20      898.00      4.18 o 
   1   0   1     4946.07     4511.02     29.77 o 
   3   0   1      803.82      819.08     14.35 o 
   5   0   1      106.96      109.65      3.34 o 
   7   0   1        2.36        6.13      2.33 o 
  -8   1   1      187.56      234.52     10.40 o 
  -7   1   1        0.00        1.00      0.57 o 
  -6   1   1      245.35      235.98      6.77 o 
  -5   1   1       28.76       28.17      3.03 o 
  -4   1   1       29.17       35.23      2.14 o 
  -3   1   1      134.62      131.86      1.89 o 
  -2   1   1      410.86      383.78      2.24 o 
  -1   1   1      863.89      824.60      5.36 o 
   1   1   1        0.31        0.60      0.17 o 
   2   1   1     1697.99     1601.33      6.98 o 
   3   1   1       52.17       54.55      1.48 o 
   4   1   1        0.70        1.71      0.41 o 
   5   1   1      319.29      317.24      4.54 o 
   6   1   1     1197.11     1194.16     12.72 o 
   7   1   1       21.56       21.80      3.21 o 
  -7   2   1      103.58       93.77      9.52 o 
  -6   2   1      919.15      916.51     10.16 o 
  -5   2   1       54.10       49.06      2.16 o 
  -4   2   1      178.82      175.86      2.74 o 
  -3   2   1     1450.56     1658.66     14.22 o 
  -2   2   1     1017.79     1102.81      4.60 o 
  -1   2   1     2727.24     2651.01     13.56 o 
   0   2   1      157.18      140.06      1.78 o 
   1   2   1      123.23      116.20      0.68 o 
   2   2   1      115.74      110.75      0.87 o 
   3   2   1      301.14      305.63      6.69 o 
   4   2   1       37.34       40.87      1.81 o 
   5   2   1       21.16       20.10      1.85 o 
   6   2   1        9.99        9.34      1.27 o 
   7   2   1       81.09       85.62      6.87 o 
  -7   3   1       88.27       96.51      8.59 o 
  -6   3   1       34.12       27.93      3.52 o 
  -5   3   1       27.01       23.25      2.23 o 
  -4   3   1       10.68        7.51      0.84 o 
  -3   3   1      228.73      236.53      3.97 o 
  -2   3   1      432.52      463.35      3.17 o 
  -1   3   1      753.51      738.65      3.54 o 
   0   3   1      483.91      521.70      2.74 o 
   1   3   1      113.61      124.82      1.26 o 
   2   3   1     1335.05     1428.76      8.59 o 
   3   3   1      658.19      688.09     10.67 o 
   4   3   1       29.50       30.78      1.86 o 
   5   3   1      279.52      258.35      4.66 o 
   6   3   1       99.80      107.49      3.58 o 
   7   3   1       14.90       23.03      3.19 o 
  -7   4   1       45.39       39.54      5.12 o 
  -6   4   1      189.96      189.21      3.70 o 
  -5   4   1       55.52       57.77      3.11 o 
  -4   4   1       17.71       17.00      2.09 o 
  -3   4   1       12.07       23.55      3.00 o 
  -2   4   1      212.65      244.08      2.87 o 
  -1   4   1      211.16      225.17      1.59 o 
   0   4   1      295.81      305.05      1.95 o 
   1   4   1      347.21      329.33      2.96 o 
   2   4   1       42.93       47.21      1.60 o 
   3   4   1       19.43       20.24      2.70 o 
   4   4   1      287.32      292.59      5.91 o 
   5   4   1      126.42      124.65      4.81 o 
   6   4   1       74.08       84.39      6.45 o 
   7   4   1        0.33        1.34      0.84 o 
  -7   5   1       19.49       13.90      3.38 o 
  -6   5   1        7.01        4.26      1.02 o 
  -5   5   1       36.07       37.34      4.78 o 
  -4   5   1       18.49       21.80      2.96 o 
  -3   5   1      103.57       99.06      3.11 o 
  -2   5   1      570.09      587.41      9.77 o 
  -1   5   1       43.42       41.17      0.84 o 
   0   5   1       97.10      104.52      1.56 o 
   1   5   1       69.05       79.21      1.08 o 
   2   5   1       30.00       34.44      1.52 o 
   3   5   1       22.67       20.98      2.58 o 
   4   5   1      975.62      991.06     22.85 o 
   5   5   1        6.13        6.38      1.36 o 
   6   5   1        1.15        3.11      1.01 o 
   7   5   1        0.02        1.62      0.88 o 
  -6   6   1        6.13        6.69      1.43 o 
  -5   6   1       83.16       73.05      5.20 o 
  -4   6   1      103.00      100.37      5.07 o 
  -3   6   1       29.42       28.71      3.85 o 
  -2   6   1     1106.37     1084.10     11.99 o 
  -1   6   1       41.96       40.21      0.91 o 
   0   6   1        1.77        1.93      0.38 o 
   1   6   1       38.75       43.20      1.94 o 
   2   6   1      398.07      396.79      4.73 o 
   3   6   1       95.09       99.05      3.94 o 
   4   6   1       72.24       70.54      3.40 o 
   5   6   1      115.12      123.47      8.77 o 
   6   6   1      116.55      114.92      6.18 o 
  -6   7   1        3.46        5.19      1.34 o 
  -5   7   1       14.17       16.15      2.67 o 
  -4   7   1       17.48       14.63      2.18 o 
  -3   7   1        1.50        1.70      0.75 o 
  -2   7   1       69.55       64.14      2.48 o 
  -1   7   1       51.82       48.38      1.90 o 
   0   7   1       13.75       11.15      1.50 o 
   1   7   1       60.75       56.11      1.85 o 
   2   7   1       67.11       69.47      2.37 o 
   3   7   1      130.15      127.24      3.20 o 
   4   7   1       15.66       18.33      2.65 o 
   5   7   1        1.01        0.95      0.74 o 
  -5   8   1       26.91       28.26      6.21 o 
  -4   8   1      129.59      138.62      2.95 o 
  -3   8   1        3.15        2.74      0.80 o 
  -2   8   1       42.80       44.49      4.24 o 
  -1   8   1       48.08       53.50      1.65 o 
   0   8   1       24.15       17.82      2.13 o 
   1   8   1        8.31        5.89      0.89 o 
   2   8   1        0.25        1.29      0.95 o 
   3   8   1       14.60       16.18      2.65 o 
   4   8   1        0.15        1.60      1.26 o 
   5   8   1       72.98       65.89     10.14 o 
  -4   9   1       15.03       10.74      2.60 o 
  -3   9   1       50.44       49.76      9.36 o 
  -1   9   1       95.75       79.10     10.06 o 
   0   9   1        8.76        8.37      1.38 o 
   1   9   1        8.82        6.06      2.12 o 
   2   9   1        1.66        1.03      0.78 o 
   3   9   1      252.11      280.81      6.36 o 
   4   9   1        0.07        0.72      1.02 o 
  -2  10   1       21.56       22.43      8.59 o 
   1  10   1        3.53        3.34      1.32 o 
  -8   0   2      125.53      146.72     11.85 o 
  -6   0   2       26.71       28.89      3.76 o 
  -4   0   2      343.54      334.73      6.31 o 
  -2   0   2      359.95      341.73      5.51 o 
   2   0   2      182.28      164.98      3.64 o 
   4   0   2      147.88      131.84      3.21 o 
   6   0   2       52.30       46.16      5.22 o 
  -8   1   2        0.88        1.69      0.89 o 
  -7   1   2       24.10       26.79      3.37 o 
  -6   1   2      121.18      117.61      5.34 o 
  -5   1   2       41.12       48.99      3.59 o 
  -4   1   2      332.82      323.49      3.87 o 
  -3   1   2      276.88      288.81      2.88 o 
  -2   1   2        7.29       10.62      0.91 o 
  -1   1   2    14295.90    12338.47     80.34 o 
   0   1   2      284.02      254.17      1.93 o 
   1   1   2     1927.65     1823.55      8.77 o 
   2   1   2      476.18      458.25      2.80 o 
   3   1   2       68.74       57.59      1.35 o 
   4   1   2      284.83      299.07      2.77 o 
   5   1   2      112.90      102.10      3.91 o 
   6   1   2       76.91       80.56      2.59 o 
   7   1   2        2.82        1.89      0.91 o 
  -7   2   2      132.82      129.74      4.05 o 
  -6   2   2       16.40       21.35      2.70 o 
  -5   2   2       83.77       73.18      2.17 o 
  -4   2   2        0.91        0.70      0.37 o 
  -3   2   2       68.76       80.70      1.49 o 
  -2   2   2      143.90      145.21      1.12 o 
  -1   2   2     7220.55     6810.89     40.94 o 
   0   2   2     1366.05     1303.52      5.80 o 
   1   2   2      107.21       98.03      1.20 o 
   2   2   2       17.19       17.95      1.24 o 
   3   2   2       46.57       48.71      2.16 o 
   4   2   2       38.04       36.80      1.67 o 
   5   2   2       76.98       81.30      2.06 o 
   6   2   2      156.69      157.22      5.09 o 
   7   2   2      169.18      168.93      4.43 o 
  -7   3   2      168.04      171.59      4.73 o 
  -6   3   2      277.57      300.65      5.03 o 
  -5   3   2      101.63      109.96      2.36 o 
  -4   3   2       51.91       59.18      1.03 o 
  -3   3   2       55.62       56.87      0.86 o 
  -2   3   2       14.58       13.56      1.22 o 
  -1   3   2     1838.90     1852.23     11.86 o 
   0   3   2     2728.81     2793.87      8.35 o 
   1   3   2      721.23      744.85      4.35 o 
   2   3   2       63.11       57.07      1.23 o 
   3   3   2      248.44      282.90      3.64 o 
   4   3   2      238.66      260.16      3.39 o 
   5   3   2      237.57      217.09      4.37 o 
   6   3   2        0.87        2.01      1.19 o 
   7   3   2        4.00        5.77      1.65 o 
  -7   4   2        2.10        1.58      0.93 o 
  -6   4   2        1.97        4.86      1.29 o 
  -5   4   2      133.63      126.08      6.01 o 
  -4   4   2       48.59       47.63      4.99 o 
  -3   4   2       12.71       13.22      2.24 o 
  -2   4   2      102.78      103.09      2.66 o 
  -1   4   2     1107.23     1118.66      5.07 o 
   0   4   2      246.43      263.13      1.62 o 
   1   4   2     1148.16     1183.06     14.10 o 
   2   4   2      293.56      277.10      3.53 o 
   3   4   2       19.90       14.67      1.96 o 
   4   4   2       21.38       24.34      2.71 o 
   5   4   2        3.20        3.48      0.92 o 
   6   4   2       75.85       75.28      5.72 o 
   7   4   2        0.13        1.07      0.85 o 
  -7   5   2       31.24       28.56      5.69 o 
  -6   5   2       20.67       19.72      3.13 o 
  -5   5   2       24.26       16.39      2.19 o 
  -4   5   2       16.04       16.90      2.37 o 
  -3   5   2      204.06      201.91      4.03 o 
  -2   5   2      388.01      379.17      2.39 o 
  -1   5   2        0.00        0.59      0.30 o 
   0   5   2      648.41      702.52      5.62 o 
   1   5   2       47.79       46.20      1.04 o 
   2   5   2       78.81       78.18      0.88 o 
   3   5   2      547.57      550.23      8.97 o 
   4   5   2       70.95       65.22      2.31 o 
   5   5   2        9.96       11.45      1.74 o 
   6   5   2      128.95      133.78      3.84 o 
  -6   6   2        0.42        1.69      0.83 o 
  -5   6   2      139.42      126.53      3.36 o 
  -4   6   2        0.55        1.34      0.89 o 
  -3   6   2     1085.70     1114.02     16.34 o 
  -2   6   2      319.17      320.24      4.00 o 
  -1   6   2       29.71       24.79      1.84 o 
   0   6   2       29.31       27.90      1.81 o 
   1   6   2       32.54       32.33      1.33 o 
   2   6   2       98.89       95.88      1.26 o 
   3   6   2      145.16      146.42      4.78 o 
   4   6   2      223.35      228.96      7.51 o 
   5   6   2        0.44        1.31      0.69 o 
   6   6   2        1.13        2.80      1.13 o 
  -6   7   2       31.03       32.46      5.25 o 
  -5   7   2        0.92        1.24      0.62 o 
  -4   7   2      147.87      146.01      3.86 o 
  -3   7   2      200.34      200.69      4.47 o 
  -2   7   2      145.95      148.49      3.22 o 
  -1   7   2       30.42       30.17      2.44 o 
   0   7   2       68.94       60.77      1.72 o 
   1   7   2        4.77        2.70      0.53 o 
   2   7   2      167.64      174.08      9.01 o 
   3   7   2      165.09      172.30      3.65 o 
   4   7   2       84.78       92.96      3.34 o 
   5   7   2        9.10        7.79      1.89 o 
  -5   8   2        1.86        2.60      1.39 o 
  -4   8   2       43.84       51.24      2.87 o 
  -3   8   2       14.42       13.17      2.31 o 
  -2   8   2       65.46       59.79      2.84 o 
  -1   8   2      147.42      150.92      2.71 o 
   0   8   2       11.03        8.92      1.41 o 
   1   8   2        2.31        4.71      0.87 o 
   2   8   2        7.74        4.65      1.17 o 
   3   8   2       29.79       24.96      4.70 o 
   4   8   2      115.40      109.05      5.09 o 
   5   8   2        1.66        1.09      1.71 o 
  -4   9   2       24.82       21.46      6.72 o 
  -3   9   2       14.43       13.04      4.91 o 
  -2   9   2        3.35        3.58      1.18 o 
  -1   9   2       79.23       92.46      3.86 o 
   0   9   2       11.35        6.17      1.61 o 
   1   9   2      138.97      145.49      6.56 o 
   2   9   2        2.58        2.40      1.02 o 
   3   9   2       48.38       51.10      9.41 o 
   4   9   2        1.04        2.81      1.10 o 
  -2  10   2      130.44      132.40     15.62 o 
   2  10   2        8.36        6.26      2.93 o 
  -7   0   3       21.08       18.46      4.58 o 
  -5   0   3      976.24      946.80     17.44 o 
  -3   0   3     1300.85     1379.40     10.34 o 
  -1   0   3       43.87       40.58      0.86 o 
   1   0   3     4069.32     3895.37     31.51 o 
   3   0   3      145.19      148.91      2.05 o 
   5   0   3     1037.42     1031.86     12.76 o 
   7   0   3       17.50       15.39      4.09 o 
  -8   1   3       43.20       49.81      5.67 o 
  -7   1   3       20.68       22.06      2.93 o 
  -6   1   3       57.19       56.85      4.49 o 
  -5   1   3      896.24      864.26     11.27 o 
  -4   1   3       93.33      127.36      2.17 o 
  -3   1   3      193.42      221.14      2.14 o 
  -2   1   3      710.29      653.61      4.10 o 
  -1   1   3      697.93      655.21      2.51 o 
   0   1   3     1818.23     1763.27     13.27 o 
   1   1   3     1314.04     1264.56      5.37 o 
   2   1   3        7.46        5.21      0.88 o 
   3   1   3       16.37       15.82      1.36 o 
   4   1   3      537.83      584.31      5.12 o 
   5   1   3      384.43      384.75      4.49 o 
   6   1   3      109.19      116.02      5.45 o 
   7   1   3       23.86       19.13      3.38 o 
  -7   2   3       23.91       26.09      4.73 o 
  -6   2   3      136.99      126.04      3.27 o 
  -5   2   3      189.87      183.50      2.78 o 
  -4   2   3       21.27       21.72      1.58 o 
  -3   2   3     1084.11     1184.74      6.57 o 
  -2   2   3      115.27      108.86      0.97 o 
  -1   2   3     3285.55     3180.63     13.15 o 
   0   2   3     6933.24     6415.96     21.54 o 
   1   2   3      196.11      167.54      1.08 o 
   2   2   3      311.03      311.78      2.99 o 
   3   2   3      267.81      260.43      3.50 o 
   4   2   3       35.74       36.20      1.51 o 
   5   2   3     1147.11     1160.07     34.69 o 
   6   2   3        1.29        1.57      0.62 o 
   7   2   3       29.04       30.04      4.51 o 
  -7   3   3       15.27        9.93      1.84 o 
  -6   3   3      151.49      140.43      5.31 o 
  -5   3   3      277.28      264.37      4.92 o 
  -4   3   3       20.77       19.57      1.05 o 
  -3   3   3      142.27      170.20      2.14 o 
  -2   3   3      360.33      391.52      2.22 o 
  -1   3   3     1554.82     1556.81      5.66 o 
   0   3   3     1544.68     1590.03      6.51 o 
   1   3   3        5.42        9.25      0.70 o 
   2   3   3      112.60      114.10      1.62 o 
   3   3   3       67.91       66.65      0.90 o 
   4   3   3        0.48        0.87      0.25 o 
   5   3   3      169.39      163.99      3.15 o 
   6   3   3        6.66        6.20      1.19 o 
   7   3   3       99.63       92.58      3.47 o 
  -7   4   3       29.60       23.15      3.21 o 
  -6   4   3      105.85      105.54      7.42 o 
  -5   4   3       48.44       51.07      4.94 o 
  -4   4   3       43.63       45.90      4.43 o 
  -3   4   3      333.75      330.29      5.20 o 
  -2   4   3       85.61       83.22      1.31 o 
  -1   4   3      335.27      340.62      2.08 o 
   0   4   3       19.82       24.70      0.65 o 
   1   4   3      853.23      905.74      5.53 o 
   2   4   3        3.76        3.53      0.44 o 
   3   4   3      472.98      460.12      4.73 o 
   4   4   3      287.68      312.85      4.84 o 
   5   4   3        0.06        1.16      1.06 o 
   6   4   3       68.55       72.92      3.92 o 
   7   4   3        4.36        6.34      1.69 o 
  -7   5   3        0.00        1.60      0.90 o 
  -6   5   3        6.02        5.28      0.91 o 
  -5   5   3       23.38       18.81      2.24 o 
  -4   5   3      168.42      174.80      3.64 o 
  -3   5   3      458.10      454.57      7.58 o 
  -2   5   3      248.30      248.60      3.13 o 
  -1   5   3       26.11       30.30      0.97 o 
   0   5   3       38.27       36.31      1.36 o 
   1   5   3       51.98       51.85      1.07 o 
   2   5   3        1.57        0.75      0.20 o 
   3   5   3      723.72      749.81     11.43 o 
   4   5   3      753.05      740.78     21.50 o 
   5   5   3       46.20       49.45      4.95 o 
   6   5   3        1.23        1.44      0.95 o 
  -6   6   3      127.26      140.77      7.04 o 
  -5   6   3        7.49        7.52      1.68 o 
  -4   6   3       36.09       34.33      4.70 o 
  -3   6   3      144.31      134.21      4.94 o 
  -2   6   3      138.23      125.97      2.13 o 
  -1   6   3        0.06        0.63      0.29 o 
   0   6   3       98.06       98.66      1.36 o 
   1   6   3      326.71      330.71      2.51 o 
   2   6   3       19.72       19.19      1.20 o 
   3   6   3       37.48       34.26      2.25 o 
   4   6   3        0.30        0.64      0.52 o 
   5   6   3       88.52       90.48      3.40 o 
   6   6   3       55.01       54.88      3.50 o 
  -6   7   3       22.31       23.84      3.98 o 
  -5   7   3       93.42       99.94      3.81 o 
  -4   7   3       27.46       25.03      2.98 o 
  -3   7   3      318.30      323.92      7.27 o 
  -2   7   3        8.42       10.10      1.58 o 
  -1   7   3       48.67       45.33      2.65 o 
   0   7   3        4.14        6.21      0.87 o 
   1   7   3        6.44        5.79      0.93 o 
   2   7   3      332.23      325.06      5.99 o 
   3   7   3      334.55      336.16      7.18 o 
   4   7   3       20.21       17.26      2.39 o 
   5   7   3      137.63      144.02      5.84 o 
  -5   8   3       54.72       47.11      5.34 o 
  -4   8   3        7.38        6.80      1.20 o 
  -3   8   3       80.80       78.16      3.23 o 
  -2   8   3      144.08      146.39      3.05 o 
  -1   8   3        4.72        4.35      0.81 o 
   0   8   3      454.57      433.70      8.13 o 
   1   8   3      187.57      194.87      4.00 o 
   2   8   3       12.37       13.47      3.13 o 
   3   8   3       15.02       16.07      3.22 o 
   4   8   3        2.36        1.37      1.11 o 
   5   8   3       16.73       15.94      3.98 o 
  -4   9   3        3.02        1.97      2.25 o 
  -3   9   3       17.02       19.41      4.88 o 
  -2   9   3       52.02       47.77      3.40 o 
  -1   9   3        5.31        7.72      1.70 o 
   0   9   3       23.32       16.05      2.78 o 
   1   9   3       12.24       13.53      3.02 o 
   2   9   3       37.27       34.56      6.35 o 
   3   9   3       29.05       28.58      5.50 o 
   4   9   3       51.29       38.62      7.62 o 
  -2  10   3      136.78      144.35      8.95 o 
   1  10   3       29.42       23.05      7.17 o 
  -8   0   4      152.22      168.06     22.86 o 
  -6   0   4       54.34       52.99      6.69 o 
  -4   0   4       20.79       21.56      3.52 o 
  -2   0   4      950.75      907.77     13.26 o 
   2   0   4        4.05        3.97      0.84 o 
   4   0   4      479.54      467.80      5.96 o 
   6   0   4       21.99       20.92      3.65 o 
  -8   1   4        4.84        2.84      1.48 o 
  -7   1   4      119.54      131.58      3.35 o 
  -6   1   4      127.62      134.06      3.07 o 
  -5   1   4      290.19      280.47      6.08 o 
  -4   1   4      102.81      104.16      1.82 o 
  -3   1   4      364.52      370.22      5.10 o 
  -2   1   4      338.71      327.08      2.01 o 
  -1   1   4        6.24       10.51      0.78 o 
   0   1   4     1509.20     1411.54      5.98 o 
   1   1   4     7914.41     7566.19     53.44 o 
   2   1   4      355.80      362.94      2.03 o 
   3   1   4      989.72     1082.73      9.89 o 
   4   1   4       17.19       19.70      1.87 o 
   5   1   4       38.57       39.66      3.16 o 
   6   1   4        8.87       12.01      1.69 o 
   7   1   4       45.88       41.19      4.57 o 
  -7   2   4        0.11        0.47      0.83 o 
  -6   2   4        5.14        4.17      0.90 o 
  -5   2   4        7.36        5.20      0.87 o 
  -4   2   4       30.05       24.15      2.41 o 
  -3   2   4       17.78       13.90      0.83 o 
  -2   2   4     1275.09     1295.17     32.93 o 
  -1   2   4     1042.42     1017.28      4.85 o 
   0   2   4       78.76       83.93      2.40 o 
   1   2   4       46.06       42.54      0.63 o 
   2   2   4       45.38       44.41      0.87 o 
   3   2   4     1159.89     1218.39     11.25 o 
   4   2   4       56.30       50.32      1.61 o 
   5   2   4       56.83       52.11      2.45 o 
   6   2   4       43.58       39.20      3.77 o 
   7   2   4      105.26      103.63      3.52 o 
  -7   3   4       11.62       17.31      3.07 o 
  -6   3   4       69.82       65.12      5.85 o 
  -5   3   4       21.87       20.20      2.14 o 
  -4   3   4        0.00        0.56      0.25 o 
  -3   3   4       41.29       35.15      1.42 o 
  -2   3   4     1433.07     1523.75     11.31 o 
  -1   3   4      645.35      652.63      3.01 o 
   0   3   4      791.38      776.12      4.18 o 
   1   3   4       22.74       15.84      0.70 o 
   2   3   4      114.88      117.47      1.72 o 
   3   3   4       76.09       84.85      1.36 o 
   4   3   4      351.06      357.47      5.27 o 
   5   3   4       41.00       45.48      3.50 o 
   6   3   4       83.55       96.85      6.52 o 
   7   3   4       37.44       42.91      6.28 o 
  -7   4   4      145.28      150.58      4.54 o 
  -6   4   4       15.36       21.19      3.17 o 
  -5   4   4       44.14       35.43      4.03 o 
  -4   4   4       68.09       70.82      3.15 o 
  -3   4   4       39.30       36.78      1.00 o 
  -2   4   4     1417.44     1396.95     11.41 o 
  -1   4   4     1721.60     1752.22     14.95 o 
   0   4   4       18.34       14.54      0.69 o 
   1   4   4      263.72      263.33      1.89 o 
   2   4   4       13.15       17.63      1.33 o 
   3   4   4       52.85       58.51      1.76 o 
   4   4   4      168.35      168.19      2.13 o 
   5   4   4        2.89        2.32      0.82 o 
   6   4   4       27.30       27.22      2.96 o 
   7   4   4       75.69       89.71      6.45 o 
  -7   5   4      488.26      552.15     22.84 o 
  -6   5   4      231.47      195.40      4.42 o 
  -5   5   4        0.05        1.33      0.96 o 
  -4   5   4      191.40      191.20      9.09 o 
  -3   5   4       48.74       42.74      3.39 o 
  -2   5   4      290.56      289.11      3.36 o 
  -1   5   4     1597.67     1623.28     16.02 o 
   0   5   4        0.99        1.15      0.38 o 
   1   5   4        0.60        0.79      0.21 o 
   2   5   4       45.91       52.25      0.81 o 
   3   5   4      234.51      226.91      4.31 o 
   4   5   4      148.01      142.93      7.70 o 
   5   5   4        0.04        0.92      0.71 o 
   6   5   4      127.72      143.20      3.85 o 
  -6   6   4      119.21      166.85      6.50 o 
  -5   6   4       18.20       17.78      2.93 o 
  -4   6   4        1.83        3.08      0.99 o 
  -3   6   4      467.21      462.95      7.16 o 
  -2   6   4      900.26      909.62     15.87 o 
  -1   6   4       13.47        8.90      1.07 o 
   0   6   4      210.36      224.24      2.00 o 
   1   6   4       96.48       97.66      1.33 o 
   2   6   4       35.98       30.02      1.06 o 
   3   6   4      101.57      106.00      2.90 o 
   4   6   4       45.05       44.22      2.19 o 
   5   6   4        0.05        1.52      0.91 o 
   6   6   4       34.72       30.91      5.69 o 
  -6   7   4        7.22        4.84      1.88 o 
  -5   7   4        2.34        1.66      1.00 o 
  -4   7   4       21.97       20.25      3.03 o 
  -3   7   4      129.35      129.03      3.43 o 
  -2   7   4       11.23       12.17      1.44 o 
  -1   7   4      242.28      251.16      3.60 o 
   0   7   4        1.70        2.32      0.59 o 
   1   7   4       73.90       69.32      1.40 o 
   2   7   4        9.70       14.01      2.28 o 
   3   7   4      478.23      480.79      4.72 o 
   4   7   4       11.93       11.00      2.09 o 
   5   7   4        0.73        1.19      0.91 o 
  -5   8   4       71.02       64.20      3.99 o 
  -4   8   4        3.70        2.95      0.92 o 
  -3   8   4       20.41       15.82      2.91 o 
  -2   8   4        0.00        1.27      0.74 o 
  -1   8   4        0.33        1.87      0.70 o 
   0   8   4       86.36       84.96      5.95 o 
   1   8   4       44.05       41.28      5.26 o 
   2   8   4       11.25        9.75      2.17 o 
   3   8   4      213.97      217.17      7.40 o 
   4   8   4       25.00       29.59      4.36 o 
  -4   9   4       12.09       11.18      3.51 o 
  -3   9   4      124.93      150.16      5.16 o 
  -2   9   4      114.32      115.87      3.36 o 
  -1   9   4       33.11       27.27      4.94 o 
   0   9   4        3.25        3.16      0.77 o 
   1   9   4       64.07       61.97      3.31 o 
   2   9   4        2.14        2.45      1.20 o 
   3   9   4      104.17      118.26     10.42 o 
  -2  10   4      122.91      133.67     18.55 o 
   1  10   4       13.58       12.20      6.96 o 
   2  10   4        9.79        9.30      2.51 o 
  -7   0   5        5.45        4.70      1.70 o 
  -5   0   5      278.12      268.19      6.33 o 
  -3   0   5      320.33      324.93      3.49 o 
  -1   0   5       63.95       44.42      1.32 o 
   1   0   5     3196.08     3147.53     11.17 o 
   3   0   5      658.53      645.68      7.32 o 
   5   0   5      620.30      636.77     11.30 o 
   7   0   5        4.98        6.51      1.47 o 
  -8   1   5       31.88       27.15      5.98 o 
  -7   1   5        0.22        1.47      0.84 o 
  -6   1   5      817.16      848.24     11.14 o 
  -5   1   5      343.23      350.89      5.63 o 
  -4   1   5      272.71      290.27      4.15 o 
  -3   1   5        0.48        0.80      0.41 o 
  -2   1   5      519.97      474.30      4.02 o 
  -1   1   5      152.65      138.84      1.14 o 
   0   1   5     2700.85     2635.39     10.25 o 
   1   1   5     2667.31     2661.18     12.69 o 
   2   1   5      539.30      556.82      5.81 o 
   3   1   5       50.80       46.14      1.40 o 
   4   1   5        1.59        0.77      0.41 o 
   5   1   5        0.02        0.82      0.65 o 
   6   1   5       20.38       21.98      2.70 o 
   7   1   5        3.81        3.44      1.13 o 
  -7   2   5        5.36        2.95      0.92 o 
  -6   2   5       85.41       82.86      2.34 o 
  -5   2   5       21.67       30.89      3.19 o 
  -4   2   5      117.19      112.65      1.71 o 
  -3   2   5      443.15      486.85      4.33 o 
  -2   2   5      657.71      675.56      6.18 o 
  -1   2   5      590.02      605.06      2.45 o 
   0   2   5      319.90      320.65      4.46 o 
   1   2   5       12.45       10.74      0.78 o 
   2   2   5       36.98       33.36      1.53 o 
   3   2   5       89.55       91.69      1.55 o 
   4   2   5      396.58      388.92      3.31 o 
   5   2   5      315.15      312.58      4.60 o 
   6   2   5      647.74      645.27     14.94 o 
   7   2   5      128.25      128.48      5.27 o 
  -7   3   5      117.92      131.26      3.93 o 
  -6   3   5        5.44        4.79      1.19 o 
  -5   3   5       96.71       85.90      2.10 o 
  -4   3   5       94.25       90.20      2.31 o 
  -3   3   5       90.75       93.48      1.51 o 
  -2   3   5      215.80      219.73      1.83 o 
  -1   3   5     1386.82     1369.76      6.85 o 
   0   3   5      478.92      494.36      5.22 o 
   1   3   5        0.83        1.12      0.63 o 
   2   3   5       51.57       51.77      0.99 o 
   3   3   5      955.04      977.50      5.44 o 
   4   3   5       22.22       17.34      1.71 o 
   5   3   5        1.90        1.85      0.62 o 
   6   3   5       15.93       17.00      2.91 o 
   7   3   5       80.66       93.51      4.70 o 
  -7   4   5        0.81        1.31      0.83 o 
  -6   4   5       57.62       53.09      4.41 o 
  -5   4   5       10.00        5.67      1.39 o 
  -4   4   5       30.51       16.20      1.65 o 
  -3   4   5       36.09       36.04      1.32 o 
  -2   4   5      309.36      316.88      3.14 o 
  -1   4   5     1790.84     1861.26     16.15 o 
   0   4   5      653.53      700.61      3.36 o 
   1   4   5       48.95       46.17      0.93 o 
   2   4   5       83.34       81.05      1.50 o 
   3   4   5        2.59        4.13      0.62 o 
   4   4   5      295.70      288.82      3.60 o 
   5   4   5      416.81      425.55      5.97 o 
   6   4   5        3.49        3.50      1.13 o 
   7   4   5       45.84       47.40      5.93 o 
  -7   5   5       44.93       34.91      5.90 o 
  -6   5   5      149.91      146.38      3.50 o 
  -5   5   5        0.04        0.98      0.82 o 
  -4   5   5      794.25      779.61     11.33 o 
  -3   5   5        7.84        7.32      0.72 o 
  -2   5   5      102.33      103.44      1.80 o 
  -1   5   5     1218.11     1174.57      7.93 o 
   0   5   5      203.82      220.09      3.40 o 
   1   5   5      379.54      403.33      2.34 o 
   2   5   5      150.47      138.42      1.30 o 
   3   5   5      165.77      164.63      1.56 o 
   4   5   5       12.76       11.93      1.77 o 
   5   5   5        0.82        0.80      0.82 o 
   6   5   5       43.16       38.77      4.92 o 
  -6   6   5        0.52        1.69      0.96 o 
  -5   6   5        4.70        4.43      1.25 o 
  -4   6   5        1.58        2.47      0.95 o 
  -3   6   5       82.10       85.69      2.41 o 
  -2   6   5      200.80      195.63      2.79 o 
  -1   6   5      281.71      285.33      5.92 o 
   0   6   5       15.68       17.30      1.38 o 
   1   6   5      181.98      180.04      2.27 o 
   2   6   5      207.72      222.19      2.66 o 
   3   6   5       15.78       15.12      2.14 o 
   4   6   5       14.26       14.98      2.44 o 
   5   6   5       29.33       24.02      4.08 o 
   6   6   5        0.39        0.72      1.09 o 
  -6   7   5        0.65        1.97      1.04 o 
  -5   7   5        9.12        9.21      2.17 o 
  -4   7   5      149.63      150.77      5.05 o 
  -3   7   5        2.07        2.67      0.92 o 
  -2   7   5       20.26       19.74      2.00 o 
  -1   7   5       60.48       56.40      1.60 o 
   0   7   5      213.35      219.39      3.29 o 
   1   7   5       95.57       82.86      2.83 o 
   2   7   5      316.50      321.49     10.24 o 
   3   7   5        0.16        1.50      1.14 o 
   4   7   5        0.05        0.34      0.87 o 
   5   7   5       26.13       22.97      5.59 o 
  -5   8   5        0.04        0.83      0.78 o 
  -4   8   5       99.47      108.57      3.41 o 
  -3   8   5      268.45      276.36      5.08 o 
  -2   8   5        2.96        2.84      1.38 o 
  -1   8   5        7.70        6.80      1.11 o 
   0   8   5       42.71       35.46      3.96 o 
   1   8   5      106.11       94.01      6.01 o 
   2   8   5       27.10       28.02      4.78 o 
   3   8   5       84.57       85.12      9.45 o 
   4   8   5       77.94       80.48      9.64 o 
  -4   9   5       49.05       44.11      7.60 o 
  -3   9   5      137.16      150.63      6.40 o 
  -2   9   5      141.41      157.50      4.42 o 
  -1   9   5       69.66       63.98      6.49 o 
   0   9   5       33.46       35.11      4.80 o 
   1   9   5       38.62       31.34      3.58 o 
   2   9   5        2.72        2.30      1.26 o 
   3   9   5       18.34       16.10      3.82 o 
  -2  10   5       32.10       28.55      9.57 o 
   0  10   5        0.09        1.61      1.66 o 
   1  10   5       13.90       14.20      3.33 o 
   2  10   5       11.73        8.89      1.90 o 
  -8   0   6       72.34       81.55      7.42 o 
  -6   0   6       23.95       17.62      2.63 o 
  -4   0   6     1051.76     1079.71     14.63 o 
  -2   0   6      224.88      204.88      5.45 o 
   0   0   6    18036.39    16084.71    141.97 o 
   2   0   6     2455.42     2623.96     33.36 o 
   4   0   6      154.42      147.44      3.56 o 
   6   0   6        0.55        1.31      0.61 o 
  -8   1   6       13.99       13.52      2.91 o 
  -7   1   6      174.95      170.13      3.23 o 
  -6   1   6      222.75      220.51      4.44 o 
  -5   1   6       72.74       73.62      3.28 o 
  -4   1   6        5.85        7.77      1.14 o 
  -3   1   6     1536.25     1735.04     10.62 o 
  -2   1   6       27.52       30.04      1.20 o 
  -1   1   6       24.29       15.87      0.98 o 
   0   1   6     2784.75     2682.75      9.22 o 
   1   1   6       51.38       54.57      0.78 o 
   2   1   6      121.32      121.62      1.29 o 
   3   1   6        0.36        1.47      0.42 o 
   4   1   6       16.99       18.32      2.34 o 
   5   1   6      117.16      124.97      3.15 o 
   6   1   6       35.27       39.04      3.48 o 
   7   1   6      110.74      114.46      8.34 o 
  -7   2   6        8.67       12.81      2.53 o 
  -6   2   6        0.37        1.27      0.64 o 
  -5   2   6       92.25       95.83      2.43 o 
  -4   2   6       44.14       40.95      2.47 o 
  -3   2   6      291.31      289.46      2.62 o 
  -2   2   6      436.94      454.36      7.48 o 
  -1   2   6        0.83        0.97      0.23 o 
   0   2   6      773.56      759.28      6.19 o 
   1   2   6       48.11       49.91      1.43 o 
   2   2   6      598.37      636.72      3.68 o 
   3   2   6       52.04       46.22      1.56 o 
   4   2   6       93.96       92.23      1.78 o 
   5   2   6       18.98       18.86      2.41 o 
   6   2   6      101.52      107.58      4.07 o 
   7   2   6        7.50        3.58      1.18 o 
  -7   3   6       60.54       54.73      6.23 o 
  -6   3   6       14.44        6.82      1.30 o 
  -5   3   6      331.76      302.04      4.47 o 
  -4   3   6      159.24      151.50      3.13 o 
  -3   3   6       72.16       82.07      1.74 o 
  -2   3   6       27.50       33.37      1.88 o 
  -1   3   6      219.57      220.00      1.83 o 
   0   3   6       33.18       30.85      1.58 o 
   1   3   6      331.46      336.97      3.25 o 
   2   3   6      156.46      165.47      2.04 o 
   3   3   6       29.58       27.78      1.28 o 
   4   3   6       97.63      102.34      1.91 o 
   5   3   6      147.07      132.03      3.10 o 
   6   3   6       80.45       96.36      4.06 o 
   7   3   6       38.22       31.95      4.68 o 
  -7   4   6       36.64       40.95      5.05 o 
  -6   4   6        0.04        1.77      1.04 o 
  -5   4   6       23.69       17.76      2.66 o 
  -4   4   6       17.91       21.19      1.51 o 
  -3   4   6        2.13        3.55      0.52 o 
  -2   4   6      627.44      629.30      6.48 o 
  -1   4   6       25.49       27.52      1.32 o 
   0   4   6      416.82      425.13      3.90 o 
   1   4   6      340.08      338.69      3.12 o 
   2   4   6        1.75        3.48      0.48 o 
   3   4   6      221.14      233.78      2.95 o 
   4   4   6      459.27      481.50      6.19 o 
   5   4   6      111.68      109.08      3.07 o 
   6   4   6        7.29        8.13      1.92 o 
  -7   5   6        5.71        4.12      2.18 o 
  -6   5   6        0.15        1.07      0.73 o 
  -5   5   6       31.61       40.12      5.27 o 
  -4   5   6        1.39        1.97      0.85 o 
  -3   5   6      241.25      248.87      4.82 o 
  -2   5   6      264.13      242.48      3.64 o 
  -1   5   6     1211.71     1214.06     11.67 o 
   0   5   6       33.67       35.14      1.55 o 
   1   5   6      134.88      143.75      2.05 o 
   2   5   6       68.85       70.82      1.49 o 
   3   5   6        0.62        1.74      0.94 o 
   4   5   6       90.73       87.89      6.80 o 
   5   5   6       48.20       49.27      2.71 o 
   6   5   6       19.05       20.38      3.76 o 
  -6   6   6        0.19        1.44      0.79 o 
  -5   6   6       11.56        9.79      1.80 o 
  -4   6   6       36.18       37.47      4.21 o 
  -3   6   6      140.62      141.19      3.39 o 
  -2   6   6      989.85     1014.67     18.44 o 
  -1   6   6      283.58      275.14      5.74 o 
   0   6   6        0.10        0.36      0.42 o 
   1   6   6      187.75      182.12      2.39 o 
   2   6   6       20.71       19.14      1.55 o 
   3   6   6        5.39        4.48      0.98 o 
   4   6   6       24.97       27.80      3.19 o 
   5   6   6       77.91       85.44      8.64 o 
   6   6   6      207.15      217.05     12.20 o 
  -6   7   6        1.54        1.20      0.94 o 
  -5   7   6       36.12       42.45      3.10 o 
  -4   7   6        6.33        5.37      1.15 o 
  -3   7   6      285.89      291.06      4.67 o 
  -2   7   6      280.32      292.20      7.32 o 
  -1   7   6       40.94       39.52      1.35 o 
   0   7   6       10.47       11.29      1.99 o 
   1   7   6       10.59       19.29      2.78 o 
   2   7   6        0.31        1.99      1.26 o 
   3   7   6       96.47       94.86      6.33 o 
   4   7   6      143.34      143.47     13.02 o 
   5   7   6       13.09        9.39      2.99 o 
  -5   8   6       55.93       59.43     11.69 o 
  -4   8   6       14.18       11.87      3.22 o 
  -3   8   6        3.91        2.84      2.17 o 
  -2   8   6      802.05      859.02     14.40 o 
  -1   8   6       75.73       65.92      3.72 o 
   0   8   6      176.13      179.52      3.61 o 
   1   8   6      102.85       96.94      4.61 o 
   2   8   6       40.81       32.74      4.65 o 
   3   8   6       23.02       20.98      4.62 o 
   4   8   6      510.62      559.17     10.66 o 
  -4   9   6       47.44       44.73      7.90 o 
  -3   9   6       60.45       62.27      8.20 o 
  -2   9   6        7.38        5.58      1.70 o 
  -1   9   6       18.94       17.94      2.93 o 
   0   9   6       15.89       16.89      3.78 o 
   1   9   6       91.30       93.74      3.24 o 
   2   9   6       47.24       41.86      4.63 o 
   3   9   6       35.99       24.55      4.17 o 
  -2  10   6       16.36        7.50      3.36 o 
  -1  10   6       63.19       63.06     10.70 o 
   0  10   6      144.59      140.13      6.85 o 
   1  10   6        8.26        1.87      1.45 o 
  -7   0   7       30.76       24.26      3.92 o 
  -5   0   7       82.48       78.53      5.58 o 
  -3   0   7      679.08      661.67     14.18 o 
  -1   0   7      227.38      224.89      4.90 o 
   1   0   7      377.53      371.61      2.72 o 
   3   0   7     1952.54     2081.95     13.58 o 
   5   0   7      390.13      369.92     10.40 o 
   7   0   7       71.46       79.43     10.99 o 
  -7   1   7        1.35        2.62      0.77 o 
  -6   1   7       66.64       73.78      3.11 o 
  -5   1   7        5.03        7.69      1.11 o 
  -4   1   7      464.16      427.06      3.93 o 
  -3   1   7       14.90       19.88      1.82 o 
  -2   1   7        1.70        0.92      0.28 o 
  -1   1   7      786.03      794.60      5.11 o 
   0   1   7      188.02      181.15      1.91 o 
   1   1   7       39.30       35.20      0.78 o 
   2   1   7      294.90      330.83      2.51 o 
   3   1   7       23.20       26.37      2.53 o 
   4   1   7      239.61      225.45      4.10 o 
   5   1   7        8.36       10.93      1.47 o 
   6   1   7       74.47       66.11      3.78 o 
   7   1   7       15.00       10.67      2.35 o 
  -7   2   7       11.72       11.22      2.14 o 
  -6   2   7       62.67       67.07      3.70 o 
  -5   2   7       60.73       59.22      2.09 o 
  -4   2   7       23.07       19.68      1.99 o 
  -3   2   7       98.09      116.05      2.70 o 
  -2   2   7      520.56      552.87      5.00 o 
   0   2   7       16.10       16.33      0.65 o 
   1   2   7       54.28       58.80      0.84 o 
   2   2   7      110.11      115.54      1.77 o 
   3   2   7      211.31      234.68      2.64 o 
   4   2   7       64.00       61.96      1.83 o 
   5   2   7        2.68        2.72      0.84 o 
   6   2   7      180.01      177.16      3.53 o 
   7   2   7        7.08        5.82      1.58 o 
  -7   3   7      160.79      198.86      4.37 o 
  -6   3   7      161.55      143.39      4.18 o 
  -5   3   7       63.34       48.69      3.54 o 
  -4   3   7       30.09       29.66      2.07 o 
  -3   3   7       32.47       29.21      1.03 o 
  -2   3   7      797.21      836.75      4.69 o 
  -1   3   7       92.27      106.25      1.55 o 
   0   3   7      239.03      243.53      2.50 o 
   1   3   7       57.33       55.59      0.97 o 
   2   3   7      469.73      482.44      4.42 o 
   3   3   7        4.49        6.64      0.85 o 
   4   3   7      787.89      813.61      7.84 o 
   5   3   7        4.93        4.02      0.81 o 
   6   3   7       23.87       24.99      4.02 o 
   7   3   7        0.89        0.79      0.76 o 
  -7   4   7        3.32        4.50      1.11 o 
  -6   4   7       61.95       57.03      5.62 o 
  -5   4   7      296.28      272.85      6.53 o 
  -4   4   7       69.45       60.90      2.57 o 
  -3   4   7       32.03       29.30      1.78 o 
  -2   4   7       40.55       35.53      1.61 o 
  -1   4   7        4.67        7.02      0.75 o 
   0   4   7      579.13      626.74      8.15 o 
   1   4   7       29.78       30.10      1.84 o 
   2   4   7       67.26       70.43      1.14 o 
   3   4   7        9.79       11.33      1.02 o 
   4   4   7       20.62       18.64      1.92 o 
   5   4   7      225.33      227.21      4.28 o 
   6   4   7       24.00       21.72      3.99 o 
  -7   5   7        8.63        7.25      1.70 o 
  -6   5   7        0.02        0.63      0.64 o 
  -5   5   7      208.84      187.61      4.30 o 
  -4   5   7      117.92      108.74      4.41 o 
  -3   5   7        1.08        0.93      0.49 o 
  -2   5   7      784.06      803.97      6.47 o 
  -1   5   7       75.84       84.98      1.47 o 
   0   5   7        5.30        6.81      1.22 o 
   1   5   7       28.85       27.70      2.46 o 
   2   5   7        7.20        6.53      0.79 o 
   3   5   7      263.69      268.28      3.88 o 
   4   5   7      771.70      784.71     18.66 o 
   5   5   7      149.96      158.52      3.55 o 
   6   5   7        2.85        3.04      1.10 o 
  -6   6   7       26.81       28.32      4.14 o 
  -5   6   7      104.55       96.88      4.53 o 
  -4   6   7       59.93       59.78      5.33 o 
  -3   6   7      187.44      179.70      7.29 o 
  -2   6   7     3311.89     3417.85     30.28 o 
  -1   6   7       76.62       67.94      1.98 o 
   0   6   7      278.38      290.61      5.41 o 
   1   6   7       15.57       14.02      2.14 o 
   2   6   7       88.66       83.92      2.80 o 
   3   6   7      195.22      205.55      4.29 o 
   4   6   7       47.70       49.76      6.31 o 
   5   6   7      117.75      126.50      5.35 o 
  -5   7   7       96.09      120.61      6.07 o 
  -4   7   7       13.94       12.22      2.35 o 
  -3   7   7       19.08       18.85      2.54 o 
  -2   7   7      801.39      793.11     11.12 o 
  -1   7   7      109.06      108.80      2.83 o 
   0   7   7       21.67       18.31      2.50 o 
   1   7   7        4.83        2.11      0.76 o 
   2   7   7        7.58        5.80      1.40 o 
   3   7   7      250.28      257.95      5.97 o 
   4   7   7        3.29        4.07      1.68 o 
   5   7   7       54.36       55.18     10.30 o 
  -5   8   7       19.09       20.75      5.16 o 
  -4   8   7        5.84        4.77      1.56 o 
  -3   8   7        7.27        9.87      2.41 o 
  -2   8   7      213.91      203.95      5.33 o 
  -1   8   7       12.05        9.90      2.21 o 
   0   8   7        3.30        3.62      1.06 o 
   1   8   7       29.04       21.77      3.64 o 
   2   8   7        9.90       11.01      2.37 o 
   3   8   7      214.52      242.15      5.86 o 
   4   8   7       32.77       26.99      5.13 o 
  -3   9   7        3.21        2.45      0.97 o 
  -2   9   7      104.62       96.54      3.37 o 
  -1   9   7       21.03       22.94      3.85 o 
   0   9   7       10.20        6.80      1.66 o 
   1   9   7        1.13        0.92      0.65 o 
   2   9   7       21.70       17.24      3.67 o 
   3   9   7       48.48       50.82      7.51 o 
  -2  10   7       58.45       70.28      6.24 o 
  -1  10   7       23.23       16.78      6.08 o 
   0  10   7       48.83       43.43      9.33 o 
   1  10   7       11.20        9.63      2.26 o 
  -6   0   8       45.39       44.71      4.67 o 
  -4   0   8      597.41      533.28      6.65 o 
  -2   0   8      112.64      103.27      2.01 o 
   0   0   8      826.36      882.53     16.28 o 
   2   0   8      995.86     1086.69     12.10 o 
   4   0   8      535.00      549.10     11.07 o 
   6   0   8        1.40        1.36      0.72 o 
  -7   1   8       56.27       74.86      2.77 o 
  -6   1   8       10.12       10.25      1.44 o 
  -5   1   8      122.26      124.30      4.44 o 
  -4   1   8      182.33      191.72      2.74 o 
  -3   1   8      219.90      222.04      2.95 o 
  -2   1   8       47.65       51.64      1.32 o 
  -1   1   8        1.34        1.23      0.34 o 
   0   1   8      247.50      233.04      2.73 o 
   1   1   8      245.95      217.10      2.61 o 
   2   1   8      488.72      496.64      3.74 o 
   3   1   8      321.81      319.35      3.58 o 
   4   1   8        8.12        8.35      1.42 o 
   5   1   8       83.51       80.15      2.86 o 
   6   1   8        0.03        1.17      0.51 o 
   7   1   8        0.00        0.98      0.77 o 
  -7   2   8        1.64        2.54      1.12 o 
  -6   2   8       15.19       12.01      1.91 o 
  -5   2   8       27.57       26.31      2.82 o 
  -4   2   8      247.98      248.12      6.13 o 
  -3   2   8      130.23      108.96      1.75 o 
  -2   2   8      144.71      150.04      2.67 o 
  -1   2   8      249.45      239.29      1.97 o 
   0   2   8        4.38        4.26      0.55 o 
   1   2   8      121.56      130.15      1.61 o 
   2   2   8      928.76     1008.32      5.37 o 
   3   2   8        0.08        0.35      0.43 o 
   4   2   8      202.80      203.34      3.26 o 
   5   2   8      123.28      122.83      2.91 o 
   6   2   8      240.02      273.35      5.00 o 
   7   2   8      134.32      131.18      5.75 o 
  -7   3   8       61.80       72.23      3.90 o 
  -6   3   8       30.71       34.02      5.97 o 
  -5   3   8      131.08      128.74      3.72 o 
  -4   3   8      194.51      196.12      5.88 o 
  -3   3   8      122.55      111.12      1.60 o 
  -2   3   8       14.05       15.48      1.21 o 
  -1   3   8        2.70        8.05      0.97 o 
   0   3   8       67.70       61.92      2.18 o 
   1   3   8     1430.61     1562.84      7.32 o 
   2   3   8       43.49       43.67      1.97 o 
   3   3   8       84.45       85.57      2.96 o 
   4   3   8       45.80       46.68      2.00 o 
   5   3   8       14.76       18.22      2.39 o 
   6   3   8       15.69       17.36      2.70 o 
  -7   4   8       14.82       20.86      3.82 o 
  -6   4   8        3.44        1.53      0.80 o 
  -5   4   8       60.95       58.19      5.05 o 
  -4   4   8      211.48      177.25      2.99 o 
  -3   4   8      203.17      188.35      1.97 o 
  -2   4   8      193.25      190.44      2.58 o 
  -1   4   8        7.72        7.77      0.78 o 
   0   4   8      514.66      524.84      8.32 o 
   1   4   8      135.44      147.24      2.51 o 
   2   4   8        4.44        5.02      0.60 o 
   3   4   8        6.21        4.41      0.59 o 
   4   4   8       22.01       19.23      1.97 o 
   5   4   8        8.06        8.85      1.88 o 
   6   4   8      166.27      167.46      4.86 o 
  -6   5   8        3.19        1.33      0.89 o 
  -5   5   8        5.78        8.61      1.65 o 
  -4   5   8       38.10       42.56      4.58 o 
  -3   5   8      320.90      328.57      3.84 o 
  -2   5   8       35.96       33.93      1.60 o 
  -1   5   8        4.61        4.88      0.64 o 
   0   5   8        8.06        9.70      1.56 o 
   1   5   8        9.44       11.55      2.04 o 
   2   5   8       23.27       20.68      1.39 o 
   3   5   8       98.53       97.32      3.09 o 
   4   5   8      304.17      313.97      4.04 o 
   5   5   8       62.97       64.08      2.80 o 
   6   5   8       65.31       60.04     11.49 o 
  -6   6   8       38.91       39.31      5.48 o 
  -5   6   8       26.50       21.92      3.18 o 
  -4   6   8        2.94        1.27      0.65 o 
  -3   6   8     1204.64     1242.80     18.67 o 
  -2   6   8       52.20       48.74      1.60 o 
  -1   6   8      241.57      247.76      2.87 o 
   0   6   8      255.83      274.40      5.03 o 
   1   6   8      106.62      106.02      2.81 o 
   2   6   8       36.46       38.95      2.88 o 
   3   6   8       66.08       63.94      6.64 o 
   4   6   8       74.70       78.35      9.17 o 
   5   6   8       54.71       53.51      9.46 o 
  -5   7   8       84.18       96.89      9.63 o 
  -4   7   8       16.00       16.59      3.05 o 
  -3   7   8      250.23      241.73      7.33 o 
  -2   7   8       24.96       22.89      2.91 o 
  -1   7   8        2.06        2.70      0.73 o 
   0   7   8       27.75       24.84      3.51 o 
   1   7   8        7.89        3.73      1.02 o 
   2   7   8       36.31       35.29      4.55 o 
   3   7   8      487.65      529.36      7.41 o 
   4   7   8      184.10      192.42      5.88 o 
   5   7   8       83.16       76.02     13.05 o 
  -5   8   8       91.54      113.59      8.37 o 
  -4   8   8        7.99        8.44      2.00 o 
  -3   8   8       18.47       14.84      3.05 o 
  -2   8   8       39.80       39.04      6.81 o 
  -1   8   8       89.99       94.76      3.42 o 
   0   8   8       57.70       59.11      2.87 o 
   1   8   8       12.16       12.37      2.69 o 
   2   8   8       12.10       11.75      2.20 o 
   3   8   8        0.02        1.95      1.27 o 
   4   8   8       36.56       34.13      5.85 o 
  -3   9   8      146.59      143.95      5.39 o 
  -2   9   8       19.80       16.80      3.49 o 
  -1   9   8       66.23       82.11      6.68 o 
   0   9   8      374.63      402.68      6.07 o 
   1   9   8       36.78       32.14      5.43 o 
   2   9   8        4.65        4.48      1.84 o 
   3   9   8      429.83      494.12     24.86 o 
  -1  10   8        1.77        0.67      1.39 o 
   0  10   8        1.80        0.91      1.04 o 
  -7   0   9       89.77       82.15      3.72 o 
  -5   0   9     2493.22     2476.89    103.39 o 
  -3   0   9      288.78      299.63      7.48 o 
  -1   0   9      602.83      643.54      7.75 o 
   1   0   9      906.09      904.02     11.83 o 
   3   0   9       23.89       21.56      3.75 o 
   5   0   9      117.70      120.01      5.18 o 
   7   0   9       55.78       52.00      8.62 o 
  -7   1   9       38.54       39.61      4.44 o 
  -6   1   9       70.90       65.88      5.38 o 
  -5   1   9      101.61       94.11      2.59 o 
  -4   1   9      400.26      390.54      7.00 o 
  -3   1   9      302.49      324.80      5.31 o 
  -2   1   9     1037.96     1094.12      7.81 o 
  -1   1   9      101.74      102.60      1.18 o 
   0   1   9      454.79      465.63      4.52 o 
   1   1   9     1950.09     2005.79     17.96 o 
   2   1   9      357.17      389.00      4.27 o 
   3   1   9        5.25        4.50      0.75 o 
   4   1   9      298.06      326.67      4.06 o 
   5   1   9       24.23       21.37      2.13 o 
   6   1   9        6.12        8.92      1.76 o 
   7   1   9       10.76        9.11      2.24 o 
  -7   2   9       29.27       24.44      3.81 o 
  -6   2   9      115.68      108.25      2.49 o 
  -5   2   9      118.52      115.38      2.76 o 
  -4   2   9        0.23        0.88      0.57 o 
  -3   2   9       85.64       81.93      1.92 o 
  -2   2   9       12.55        8.02      0.94 o 
  -1   2   9        6.73       11.07      0.87 o 
   0   2   9      164.64      161.79      3.16 o 
   1   2   9      173.38      184.48      1.88 o 
   2   2   9       55.32       49.35      1.87 o 
   3   2   9       56.62       53.37      2.49 o 
   4   2   9      371.06      366.46      4.30 o 
   5   2   9        2.34        2.76      0.76 o 
   6   2   9       42.03       40.03      5.24 o 
   7   2   9       11.35       10.91      1.90 o 
  -7   3   9        1.50        2.19      1.13 o 
  -6   3   9       10.37       14.50      2.45 o 
  -5   3   9        0.08        1.02      0.70 o 
  -4   3   9      211.21      203.46      3.70 o 
  -3   3   9      515.65      488.32     10.20 o 
  -2   3   9      353.44      404.42      3.92 o 
  -1   3   9     1636.96     1736.23      8.95 o 
   0   3   9       94.20       81.88      4.34 o 
   1   3   9      413.82      421.71      4.80 o 
   2   3   9      331.89      364.22      4.78 o 
   3   3   9       32.98       31.61      1.62 o 
   4   3   9       26.02       26.45      3.06 o 
   5   3   9      153.25      148.08      4.95 o 
   6   3   9       62.93       54.18      5.89 o 
  -7   4   9        0.33        2.95      1.19 o 
  -6   4   9      173.92      167.44      4.05 o 
  -5   4   9       15.50        8.28      1.51 o 
  -4   4   9      155.25      132.48      3.17 o 
  -3   4   9       45.39       38.56      3.17 o 
  -2   4   9        3.45        6.09      0.69 o 
  -1   4   9        4.73        3.21      0.45 o 
   0   4   9       14.95       15.43      2.37 o 
   1   4   9       95.03       90.65      2.71 o 
   2   4   9       49.51       48.47      1.78 o 
   3   4   9      581.62      596.05      7.28 o 
   4   4   9     1010.71     1092.50     17.83 o 
   5   4   9      100.51      109.73      5.27 o 
   6   4   9        1.03        1.09      0.71 o 
  -6   5   9       49.86       44.89      5.98 o 
  -5   5   9       43.54       34.16      4.88 o 
  -4   5   9      110.92      109.93      2.58 o 
  -3   5   9       44.12       45.74      2.45 o 
  -2   5   9      215.30      214.51      3.02 o 
  -1   5   9        5.76        4.05      0.47 o 
   0   5   9      145.66      146.09      4.81 o 
   1   5   9       63.31       66.30      2.71 o 
   2   5   9        2.38        2.28      0.45 o 
   3   5   9        5.54        5.86      0.96 o 
   4   5   9       95.28       90.08      2.52 o 
   5   5   9        0.00        1.31      1.12 o 
   6   5   9        3.52        3.14      1.58 o 
  -6   6   9       31.01       28.57      4.75 o 
  -5   6   9       16.90       18.69      3.23 o 
  -4   6   9        1.12        1.29      0.79 o 
  -3   6   9      612.85      611.26      9.19 o 
  -2   6   9       59.44       61.72      1.48 o 
  -1   6   9       35.71       36.14      4.53 o 
   0   6   9       19.24       20.81      3.13 o 
   1   6   9       61.23       64.45      3.72 o 
   2   6   9        0.03        1.32      0.70 o 
   3   6   9      306.76      313.67      8.32 o 
   4   6   9        6.66        7.02      1.85 o 
   5   6   9       15.70       14.86      4.48 o 
  -5   7   9        1.65        2.00      1.28 o 
  -4   7   9       36.45       35.14      6.85 o 
  -3   7   9      360.66      355.47      9.15 o 
  -2   7   9      244.81      237.71      4.87 o 
  -1   7   9      412.96      422.33      7.89 o 
   0   7   9       36.02       35.78      3.55 o 
   1   7   9        0.04        0.93      0.51 o 
   2   7   9      311.76      324.43      5.92 o 
   3   7   9       98.38      112.34     10.84 o 
   4   7   9       35.71       37.00      6.23 o 
   5   7   9       50.45       45.47      9.38 o 
  -4   8   9       39.20       45.52      7.92 o 
  -3   8   9      713.46      686.59     10.15 o 
  -2   8   9       37.23       30.13      6.19 o 
  -1   8   9       42.27       41.38      2.32 o 
   0   8   9       12.33       11.40      1.95 o 
   1   8   9        1.22        1.50      0.92 o 
   2   8   9       75.98       81.35      9.36 o 
   3   8   9       47.07       38.78      5.24 o 
   4   8   9        6.41        5.40      1.64 o 
  -3   9   9       99.03       87.53      7.30 o 
  -2   9   9      170.63      169.09      6.02 o 
  -1   9   9        3.23        6.73      1.77 o 
   0   9   9        8.30        5.90      1.79 o 
   1   9   9       68.32       60.58      9.22 o 
   2   9   9        8.88        5.35      1.38 o 
   0  10   9       38.29       29.49     10.16 o 
  -6   0  10      117.72      109.61      4.14 o 
  -4   0  10       56.04       56.16      2.89 o 
  -2   0  10      657.22      647.38      7.36 o 
   0   0  10       45.41       45.56      2.83 o 
   2   0  10        5.34        6.01      1.38 o 
   4   0  10       48.23       50.84      5.54 o 
   6   0  10        1.66        1.88      0.78 o 
  -7   1  10       58.13       60.93      3.08 o 
  -6   1  10       82.95       81.10      3.75 o 
  -5   1  10      128.33      134.29      5.88 o 
  -4   1  10       40.27       40.93      3.28 o 
  -3   1  10       20.58       19.43      1.87 o 
  -2   1  10      185.19      199.84      2.72 o 
  -1   1  10      333.44      340.41      4.67 o 
   0   1  10      807.49      858.74      9.55 o 
   1   1  10     3238.12     3514.14     22.73 o 
   2   1  10      179.37      179.41      2.79 o 
   3   1  10      392.05      390.31      4.17 o 
   4   1  10       10.38        8.28      1.23 o 
   5   1  10       99.40       99.47      2.41 o 
   6   1  10       17.41       20.23      2.82 o 
   7   1  10        7.37        5.83      1.56 o 
  -7   2  10        3.05        4.57      1.30 o 
  -6   2  10       11.15       14.19      2.01 o 
  -5   2  10        1.19        2.30      0.81 o 
  -4   2  10      390.63      395.49      5.80 o 
  -3   2  10        0.71        1.04      0.60 o 
  -2   2  10      696.65      741.39      7.29 o 
  -1   2  10       35.96       36.56      3.17 o 
   0   2  10       41.09       48.42      1.45 o 
   1   2  10     1310.48     1323.47      7.45 o 
   2   2  10      428.93      433.77      4.79 o 
   3   2  10       88.75       93.02      2.01 o 
   4   2  10       36.03       37.89      3.44 o 
   5   2  10       78.70       59.92      3.84 o 
   6   2  10        2.32        3.14      1.07 o 
  -7   3  10        3.55        5.95      1.59 o 
  -6   3  10        7.31        5.43      1.24 o 
  -5   3  10      179.07      164.28      3.34 o 
  -4   3  10      261.48      279.11      3.71 o 
  -3   3  10      286.45      273.61      4.71 o 
  -2   3  10       49.97       49.53      1.18 o 
  -1   3  10      265.30      278.29      6.82 o 
   0   3  10      230.33      257.06      3.65 o 
   1   3  10      144.24      152.82      1.98 o 
   2   3  10       21.25       24.20      2.11 o 
   3   3  10        6.96        6.64      1.15 o 
   4   3  10      108.94       98.86      4.89 o 
   5   3  10        7.91        9.27      1.36 o 
   6   3  10       28.59       29.87      4.19 o 
  -7   4  10       10.21       11.60      2.51 o 
  -6   4  10        1.13        2.28      1.13 o 
  -5   4  10      113.98      103.29      4.73 o 
  -4   4  10      159.46      147.72      3.02 o 
  -3   4  10      295.89      268.26      4.39 o 
  -2   4  10      130.14      125.52      3.38 o 
  -1   4  10      203.58      198.33      3.09 o 
   0   4  10       66.90       76.42      2.71 o 
   1   4  10      255.48      258.06      3.42 o 
   2   4  10      169.51      169.79      2.49 o 
   3   4  10      218.67      212.57      4.97 o 
   4   4  10       25.67       23.42      2.13 o 
   5   4  10        7.29        4.54      1.16 o 
   6   4  10       13.66       13.74      2.74 o 
  -6   5  10        7.31        2.71      1.24 o 
  -5   5  10      305.64      313.29      4.94 o 
  -4   5  10      162.59      157.50      3.95 o 
  -3   5  10      124.32      121.50      2.30 o 
  -2   5  10        5.04        4.74      0.69 o 
  -1   5  10      696.01      716.40     11.10 o 
   0   5  10       47.95       42.25      2.27 o 
   1   5  10       14.75       16.31      2.37 o 
   2   5  10      408.83      424.11      5.42 o 
   3   5  10        7.76        6.91      1.07 o 
   4   5  10      105.12      114.50      5.54 o 
   5   5  10       12.03       13.14      2.78 o 
   6   5  10       24.95       22.22      6.29 o 
  -6   6  10       40.85       43.27      6.96 o 
  -5   6  10       54.44       43.05      6.43 o 
  -4   6  10        0.71        0.77      0.76 o 
  -3   6  10        0.47        1.45      0.44 o 
  -2   6  10       73.22       75.40      1.68 o 
  -1   6  10      262.36      264.13      4.91 o 
   0   6  10       10.66       12.24      1.73 o 
   1   6  10        3.12        5.05      1.15 o 
   2   6  10      146.26      142.10      3.84 o 
   3   6  10      102.99      104.46      3.76 o 
   4   6  10        3.87        7.43      2.83 o 
   5   6  10        4.11        4.05      1.80 o 
  -5   7  10       26.13       22.93      5.82 o 
  -4   7  10       23.70       29.69      4.89 o 
  -3   7  10       13.58       17.97      3.66 o 
  -2   7  10       19.93       18.36      2.79 o 
  -1   7  10       16.42       16.52      2.87 o 
   0   7  10        3.27        2.93      0.91 o 
   1   7  10       17.33       16.76      2.39 o 
   2   7  10      197.21      196.13      6.17 o 
   3   7  10      240.07      252.19     14.60 o 
   4   7  10        5.69        6.38      2.27 o 
  -4   8  10        0.79        3.31      1.34 o 
  -3   8  10       38.22       33.80      7.21 o 
  -2   8  10       98.60       89.52      4.31 o 
  -1   8  10       22.30       23.81      4.38 o 
   0   8  10       53.10       56.76      2.83 o 
   1   8  10       36.09       37.29      5.99 o 
   2   8  10      104.78       97.26      9.53 o 
   3   8  10      396.84      431.59      8.65 o 
  -3   9  10       92.62       97.62      5.33 o 
  -2   9  10      284.62      279.43      9.44 o 
  -1   9  10       11.37       15.24      3.73 o 
   0   9  10       19.16       17.30      4.04 o 
   1   9  10       27.75       20.52      4.51 o 
   2   9  10       14.46       12.11      3.33 o 
  -7   0  11      101.36       92.29      3.50 o 
  -5   0  11     1100.33     1134.18     15.51 o 
  -3   0  11      412.01      374.19      9.73 o 
  -1   0  11       57.69       59.62      1.87 o 
   1   0  11        5.17        1.95      0.87 o 
   3   0  11       12.61       24.63      3.79 o 
   5   0  11        8.96        9.65      2.02 o 
  -7   1  11        2.86        3.07      0.74 o 
  -6   1  11      286.04      291.74      4.41 o 
  -5   1  11       56.38       53.94      3.74 o 
  -4   1  11       35.30       41.57      3.89 o 
  -3   1  11       26.37       37.12      3.68 o 
  -2   1  11      445.12      469.07      5.76 o 
  -1   1  11       39.01       38.18      1.13 o 
   0   1  11       27.10       31.68      1.68 o 
   1   1  11      484.60      482.23     11.12 o 
   2   1  11        1.31        1.05      0.54 o 
   3   1  11       99.17       91.21      2.27 o 
   4   1  11      403.87      387.38      5.79 o 
   5   1  11        3.31        1.58      0.58 o 
   6   1  11       25.29       27.25      3.83 o 
  -7   2  11      121.12      124.47      3.41 o 
  -6   2  11       10.27       10.16      1.19 o 
  -5   2  11       91.38       86.31      2.81 o 
  -4   2  11        0.42        1.00      0.60 o 
  -3   2  11        2.47        6.90      0.93 o 
  -2   2  11      173.82      187.77      2.62 o 
  -1   2  11       11.33       13.50      1.33 o 
   0   2  11       34.88       30.73      1.58 o 
   1   2  11       32.73       18.43      1.46 o 
   2   2  11       50.82       50.39      2.08 o 
   3   2  11        2.67        2.68      0.56 o 
   4   2  11        4.85        4.19      0.80 o 
   5   2  11       42.83       45.24      2.53 o 
   6   2  11       79.61       71.66      3.61 o 
  -7   3  11        6.34        6.62      1.65 o 
  -6   3  11        9.37       10.60      1.94 o 
  -5   3  11       79.68       66.72      2.95 o 
  -4   3  11       67.47       60.71      2.43 o 
  -3   3  11      216.02      230.47      3.17 o 
  -2   3  11       28.63       27.18      1.76 o 
  -1   3  11        2.86        3.16      0.51 o 
   0   3  11       50.04       44.96      0.89 o 
   1   3  11      116.37      109.89      1.91 o 
   2   3  11        1.45        1.75      0.84 o 
   3   3  11      272.47      271.63      3.58 o 
   4   3  11      220.09      223.13      4.08 o 
   5   3  11      145.89      137.78      3.18 o 
   6   3  11       26.27       22.53      4.44 o 
  -7   4  11        0.23        1.16      0.87 o 
  -6   4  11        0.71        0.66      0.74 o 
  -5   4  11        9.91       11.90      1.84 o 
  -4   4  11      680.06      633.12      9.38 o 
  -3   4  11       56.59       62.85      3.80 o 
  -2   4  11       21.58       21.70      1.87 o 
  -1   4  11        1.24        1.85      0.34 o 
   0   4  11        0.13        0.87      0.77 o 
   1   4  11      323.85      328.43      4.57 o 
   2   4  11      160.61      159.88      2.38 o 
   3   4  11      242.28      241.65      4.09 o 
   4   4  11        6.95        7.75      1.34 o 
   5   4  11      401.66      432.87      6.51 o 
   6   4  11       15.08       17.33      3.05 o 
  -6   5  11        0.16        1.28      0.70 o 
  -5   5  11        5.34        3.93      1.26 o 
  -4   5  11       15.77        9.20      1.40 o 
  -3   5  11      165.80      164.30      3.20 o 
  -2   5  11      402.73      414.40      4.61 o 
  -1   5  11      316.86      305.89      5.93 o 
   0   5  11        9.12        9.84      1.79 o 
   1   5  11      651.39      672.86     15.65 o 
   2   5  11      247.06      247.05      5.20 o 
   3   5  11        2.18        2.30      0.86 o 
   4   5  11       23.71       25.61      3.77 o 
   5   5  11       16.26       16.36      3.37 o 
  -6   6  11       17.33       21.44      4.06 o 
  -5   6  11        0.06        1.19      0.72 o 
  -4   6  11       77.00       66.65      6.88 o 
  -3   6  11       78.95       70.42      3.42 o 
  -2   6  11      638.58      675.66     12.02 o 
  -1   6  11       11.15       14.20      2.08 o 
   0   6  11       15.23       17.98      2.39 o 
   1   6  11       70.20       73.68      3.34 o 
   2   6  11        0.59        0.87      0.59 o 
   3   6  11      344.02      363.23      8.01 o 
   4   6  11       11.47       12.62      3.25 o 
   5   6  11       48.31       41.44      9.04 o 
  -5   7  11        1.08        0.99      1.17 o 
  -4   7  11       48.98       55.99      7.38 o 
  -3   7  11        3.60        3.29      1.40 o 
  -2   7  11        3.91        5.27      1.10 o 
  -1   7  11      166.18      175.54      3.61 o 
   0   7  11      141.73      141.98      3.66 o 
   1   7  11       41.01       34.66      3.55 o 
   2   7  11       29.10       34.87      5.65 o 
   3   7  11       67.91       60.20      8.76 o 
   4   7  11       29.27       29.98      5.11 o 
  -4   8  11       29.73       33.62      7.20 o 
  -3   8  11        8.43        6.04      2.09 o 
  -2   8  11       53.14       52.50      5.96 o 
  -1   8  11        0.10        0.73      0.81 o 
   0   8  11       75.59       78.03      4.18 o 
   1   8  11       21.24       18.81      4.07 o 
   2   8  11        8.32        9.48      3.65 o 
   3   8  11       82.19       82.35      5.35 o 
  -3   9  11       80.37       56.07      8.95 o 
  -2   9  11       46.89       48.52      6.07 o 
  -1   9  11        0.06        0.68      0.99 o 
   0   9  11       10.41        7.53      2.06 o 
   1   9  11       25.62       23.92      5.52 o 
   2   9  11       84.69       81.81      8.45 o 
  -6   0  12       37.93       44.23      5.90 o 
  -4   0  12      213.20      206.39      5.08 o 
  -2   0  12      544.61      577.55      9.75 o 
   0   0  12      614.01      745.33     12.58 o 
   2   0  12        6.76        7.44      1.55 o 
   4   0  12      525.35      474.64     10.85 o 
   6   0  12       30.94       33.65      6.39 o 
  -7   1  12       17.03       16.74      2.51 o 
  -6   1  12       25.50       23.95      3.20 o 
  -5   1  12      188.55      192.42      3.81 o 
  -4   1  12      106.64      108.71      2.98 o 
  -3   1  12       37.88       44.43      2.07 o 
  -2   1  12        6.39        6.38      0.90 o 
  -1   1  12     1471.73     1603.45     12.77 o 
   0   1  12      783.11      808.41      5.27 o 
   1   1  12      103.19      106.51      2.09 o 
   2   1  12       91.07       90.80      2.48 o 
   3   1  12       16.67       13.03      1.86 o 
   4   1  12       79.24       77.57      2.76 o 
   5   1  12        7.64        9.05      1.50 o 
   6   1  12        2.62        4.06      1.02 o 
  -7   2  12        2.90        3.16      1.50 o 
  -6   2  12      315.14      352.30      4.11 o 
  -5   2  12      136.69      123.98      3.21 o 
  -4   2  12      122.72      119.15      2.51 o 
  -3   2  12      159.05      156.44      2.94 o 
  -2   2  12      607.53      638.39     14.59 o 
  -1   2  12       35.57       43.65      3.34 o 
   0   2  12      529.70      550.62      5.71 o 
   1   2  12      111.61      111.70      1.95 o 
   2   2  12        2.92        3.46      0.75 o 
   3   2  12      220.00      222.01      3.19 o 
   4   2  12      246.70      226.62      4.33 o 
   5   2  12        3.06        2.01      0.78 o 
   6   2  12       12.39        9.95      2.15 o 
  -7   3  12       24.08       27.99      4.38 o 
  -6   3  12        2.20        1.32      0.81 o 
  -5   3  12      103.42      100.49      4.11 o 
  -4   3  12      145.89      123.70      2.89 o 
  -3   3  12       22.73       23.34      2.02 o 
  -2   3  12       41.90       45.68      2.64 o 
  -1   3  12       40.63       48.45      1.32 o 
   0   3  12       84.02       81.33      1.98 o 
   1   3  12      700.61      709.10      4.71 o 
   2   3  12      145.73      150.26      2.40 o 
   3   3  12        6.45        5.62      0.98 o 
   4   3  12       32.27       26.37      2.58 o 
   5   3  12       96.02       96.62      7.58 o 
   6   3  12      132.62      138.52      4.69 o 
  -7   4  12        0.95        2.07      0.83 o 
  -6   4  12       38.83       32.76      5.00 o 
  -5   4  12       71.56       65.64      2.53 o 
  -4   4  12      271.44      251.24      4.61 o 
  -3   4  12        5.65        5.11      0.99 o 
  -2   4  12      144.05      141.64      3.05 o 
  -1   4  12      110.13      106.67      1.88 o 
   0   4  12        4.83        4.27      1.03 o 
   1   4  12       58.59       53.99      3.27 o 
   2   4  12       10.78        8.41      1.20 o 
   3   4  12        0.63        0.70      0.42 o 
   4   4  12      319.80      329.39      4.29 o 
   5   4  12       93.89       77.29     12.57 o 
   6   4  12       34.85       34.47      5.57 o 
  -6   5  12        0.93        0.90      0.72 o 
  -5   5  12        0.40        1.99      0.92 o 
  -4   5  12       29.80       28.81      1.71 o 
  -3   5  12       13.84       14.32      2.03 o 
  -2   5  12      192.12      199.03      3.99 o 
  -1   5  12      833.14      879.84     19.45 o 
   0   5  12        2.46        1.91      1.85 o 
   1   5  12       31.54       28.12      2.17 o 
   2   5  12        9.56       12.00      1.80 o 
   3   5  12      264.78      264.26      5.70 o 
   4   5  12        0.03        2.05      1.15 o 
   5   5  12        1.30        2.21      1.13 o 
  -6   6  12       21.10       17.18      3.80 o 
  -5   6  12        2.49        3.57      1.04 o 
  -4   6  12        5.31        6.71      1.35 o 
  -3   6  12        7.98        9.11      1.32 o 
  -2   6  12       28.79       31.29      1.92 o 
  -1   6  12      260.52      270.33      5.65 o 
   0   6  12       83.24       78.75      5.22 o 
   1   6  12      288.55      290.29      5.87 o 
   2   6  12        0.88        1.25      1.06 o 
   3   6  12       20.12       22.76      3.60 o 
   4   6  12       66.89       54.02      7.21 o 
   5   6  12        7.26        6.21      2.34 o 
  -5   7  12       36.40       31.45      5.65 o 
  -4   7  12        3.28        4.47      1.60 o 
  -3   7  12       22.72       22.16      3.57 o 
  -2   7  12      259.73      271.03      5.75 o 
  -1   7  12        2.64        5.33      1.13 o 
   0   7  12        7.48        5.33      1.69 o 
   1   7  12        2.71        4.16      0.99 o 
   2   7  12       43.81       49.62      8.32 o 
   3   7  12      371.51      414.49     10.20 o 
   4   7  12       21.58       17.47      3.53 o 
  -4   8  12       38.31       35.09      8.10 o 
  -3   8  12       41.62       32.27      7.04 o 
  -2   8  12       57.46       52.90      7.98 o 
  -1   8  12        2.07        1.83      0.64 o 
   0   8  12      407.95      438.17     11.55 o 
   1   8  12       50.59       47.33      7.91 o 
   2   8  12       40.62       36.21      5.41 o 
   3   8  12       12.86       10.67      2.71 o 
  -2   9  12        4.47        3.55      2.59 o 
  -1   9  12        1.85        2.57      1.03 o 
   0   9  12      155.29      164.90      9.52 o 
   1   9  12      114.67      110.49      8.14 o 
  -7   0  13        1.63        1.55      1.14 o 
  -5   0  13       17.60       15.72      2.97 o 
  -3   0  13      449.94      452.31      5.91 o 
  -1   0  13      236.54      219.60      4.71 o 
   1   0  13      191.39      167.84      4.43 o 
   3   0  13      701.97      700.26     13.99 o 
   5   0  13      230.02      208.21      4.64 o 
  -7   1  13        2.33        0.89      0.68 o 
  -6   1  13      103.19       92.81      6.69 o 
  -5   1  13        3.39        2.67      1.04 o 
  -4   1  13     2230.73     2316.74     18.00 o 
  -3   1  13      360.00      360.75      3.67 o 
  -2   1  13       20.99       24.83      2.81 o 
  -1   1  13       57.41       59.67      2.08 o 
   0   1  13        1.85        6.04      0.82 o 
   1   1  13       30.09       26.53      3.44 o 
   2   1  13      150.74      154.49      3.18 o 
   3   1  13       61.75       55.54      2.04 o 
   4   1  13       38.44       32.19      2.96 o 
   5   1  13       14.62       16.79      2.44 o 
   6   1  13       29.41       33.56      4.03 o 
  -7   2  13       15.79       16.53      3.25 o 
  -6   2  13        0.66        0.56      0.69 o 
  -5   2  13       38.01       37.35      3.63 o 
  -4   2  13       83.40       78.48      2.24 o 
  -3   2  13       12.30       13.63      1.62 o 
  -2   2  13      615.25      633.11      4.96 o 
  -1   2  13      111.95      113.32      2.20 o 
   0   2  13        3.58        2.13      0.48 o 
   1   2  13       17.06       15.55      1.68 o 
   2   2  13     1328.94     1375.97     29.52 o 
   3   2  13       31.49       28.25      2.86 o 
   4   2  13      144.22      140.04      2.93 o 
   5   2  13       15.37       11.70      1.82 o 
   6   2  13       76.39       84.53      5.25 o 
  -7   3  13       92.91       98.95      6.31 o 
  -6   3  13        7.21        6.77      1.33 o 
  -5   3  13       43.07       29.43      3.35 o 
  -4   3  13      207.70      222.72      4.13 o 
  -3   3  13      195.56      188.00      3.50 o 
  -2   3  13      109.92      106.69      2.04 o 
  -1   3  13      141.08      143.86      3.35 o 
   0   3  13       14.69       15.88      1.06 o 
   1   3  13       87.47       83.82      1.53 o 
   2   3  13      432.27      417.34      8.24 o 
   3   3  13      138.32      134.16      3.20 o 
   4   3  13      380.86      404.42      4.67 o 
   5   3  13       30.00       35.21      5.30 o 
   6   3  13       49.44       50.18      3.96 o 
  -6   4  13        7.94        3.36      1.36 o 
  -5   4  13       21.75       15.61      2.14 o 
  -4   4  13        2.35        2.86      0.83 o 
  -3   4  13       66.28       63.96      2.16 o 
  -2   4  13       35.25       28.77      1.79 o 
  -1   4  13       61.86       60.75      1.57 o 
   0   4  13       58.49       72.50      2.93 o 
   1   4  13       12.85       10.89      1.95 o 
   2   4  13      103.72       97.31      2.16 o 
   3   4  13       45.70       45.95      2.52 o 
   4   4  13      248.82      245.82      3.69 o 
   5   4  13        8.84        9.09      2.18 o 
  -6   5  13       44.37       42.54      5.21 o 
  -5   5  13      124.66      101.55      4.16 o 
  -4   5  13       16.36       11.19      1.83 o 
  -3   5  13       80.39       85.62      2.24 o 
  -2   5  13       35.36       33.45      2.57 o 
  -1   5  13        0.69        1.81      1.10 o 
   0   5  13      274.51      279.25      4.36 o 
   1   5  13       28.06       30.73      3.23 o 
   2   5  13      644.57      685.66     12.20 o 
   3   5  13      104.03      101.43      2.90 o 
   4   5  13       18.01       17.57      4.41 o 
   5   5  13       71.02       82.67      9.61 o 
  -5   6  13       82.80       87.51      7.71 o 
  -4   6  13        9.01       12.18      2.03 o 
  -3   6  13       27.13       32.84      1.87 o 
  -2   6  13      542.80      571.22      9.49 o 
  -1   6  13       51.56       53.66      5.34 o 
   0   6  13      141.34      145.29      7.48 o 
   1   6  13        9.00        9.21      1.79 o 
   2   6  13       48.89       45.46      5.15 o 
   3   6  13        7.55        6.05      2.27 o 
   4   6  13       10.68       10.79      2.71 o 
  -5   7  13      112.37      107.54     15.59 o 
  -4   7  13        9.71        5.95      1.85 o 
  -3   7  13        0.58        1.40      1.09 o 
  -2   7  13      271.35      283.79      4.56 o 
  -1   7  13      127.71      126.09      3.69 o 
   0   7  13      143.36      149.03      4.22 o 
   1   7  13        9.62        7.97      1.53 o 
   2   7  13      232.55      252.99      6.49 o 
   3   7  13        4.18        3.19      2.48 o 
   4   7  13       30.06       29.32      5.70 o 
  -4   8  13       16.62       12.27      3.44 o 
  -3   8  13       45.81       48.13      6.53 o 
  -2   8  13      115.11      141.69      9.07 o 
  -1   8  13        3.03        3.14      0.99 o 
   0   8  13        6.05        8.02      1.38 o 
   1   8  13       18.30       15.22      3.66 o 
   2   8  13        0.80        1.94      1.52 o 
   3   8  13       51.88       47.11      9.37 o 
  -2   9  13        1.24        1.07      0.91 o 
  -1   9  13        1.95        2.06      1.62 o 
   0   9  13       28.23       16.74      2.92 o 
   1   9  13       83.38       87.68      7.34 o 
  -6   0  14       66.77       62.33      6.81 o 
  -4   0  14      842.15      794.10     63.40 o 
  -2   0  14      982.66     1092.27     10.71 o 
   0   0  14      184.16      210.36      3.75 o 
   2   0  14        2.72        1.61      0.85 o 
   4   0  14       18.01       25.53      4.12 o 
   6   0  14        4.55        4.11      1.36 o 
  -7   1  14      342.01      379.73      8.61 o 
  -6   1  14       21.50       24.03      3.38 o 
  -5   1  14       36.47       37.36      3.44 o 
  -4   1  14       22.85       25.18      2.63 o 
  -3   1  14      156.10      158.18      3.23 o 
  -2   1  14       18.09       19.64      2.38 o 
  -1   1  14        5.61        6.48      0.96 o 
   0   1  14        2.54        3.86      0.80 o 
   1   1  14      295.93      296.21      3.30 o 
   2   1  14       84.44       88.96      2.28 o 
   3   1  14      730.73      688.29      8.55 o 
   4   1  14        0.69        0.78      0.63 o 
   5   1  14       15.70       15.42      2.14 o 
   6   1  14       10.02        7.04      1.83 o 
  -7   2  14       45.54       42.90      6.49 o 
  -6   2  14       15.38       12.43      2.15 o 
  -5   2  14        2.35        3.00      0.95 o 
  -4   2  14        7.92        7.73      1.24 o 
  -3   2  14      114.77      114.38      2.69 o 
  -2   2  14      289.13      312.07      3.35 o 
  -1   2  14        3.38        7.62      0.98 o 
   0   2  14       66.50       65.51      1.49 o 
   1   2  14      483.96      514.31      5.69 o 
   2   2  14      556.01      567.81     11.28 o 
   3   2  14       83.31       77.18      2.49 o 
   4   2  14        1.40        1.08      0.66 o 
   5   2  14        0.54        0.94      0.58 o 
   6   2  14        3.65        3.25      1.06 o 
  -7   3  14       80.03       90.09      7.32 o 
  -6   3  14       33.17       36.81      4.39 o 
  -5   3  14       90.22       94.51      3.05 o 
  -4   3  14       64.14       70.96      2.52 o 
  -3   3  14        0.01        1.07      0.69 o 
  -2   3  14      565.51      594.09      8.37 o 
  -1   3  14        0.34        0.15      0.26 o 
   0   3  14       21.67       21.16      1.72 o 
   1   3  14        2.18        3.00      0.55 o 
   2   3  14       19.87       15.46      4.25 o 
   3   3  14       11.53       14.29      2.01 o 
   4   3  14       27.19       28.78      3.53 o 
   5   3  14        1.12        1.76      0.90 o 
  -6   4  14       35.30       43.56      5.34 o 
  -5   4  14        7.86        6.19      1.23 o 
  -4   4  14      111.45      106.01      5.06 o 
  -3   4  14      112.46      105.60      2.67 o 
  -2   4  14       45.76       46.36      2.23 o 
  -1   4  14        0.25        0.30      0.24 o 
   0   4  14      256.72      261.38      4.17 o 
   1   4  14        0.12        1.31      0.97 o 
   2   4  14      310.85      294.31      4.88 o 
   3   4  14       56.95       58.63      5.20 o 
   4   4  14       62.05       61.22      9.26 o 
   5   4  14        0.67        1.94      0.99 o 
  -6   5  14        0.03        1.35      1.02 o 
  -5   5  14        0.21        1.49      0.66 o 
  -4   5  14       21.25       16.18      2.19 o 
  -3   5  14       27.75       26.01      1.87 o 
  -2   5  14      205.22      212.70      4.93 o 
  -1   5  14      191.08      184.14      5.05 o 
   0   5  14       69.05       68.01      5.30 o 
   1   5  14       98.05      100.96      6.45 o 
   2   5  14       59.77       56.74      5.35 o 
   3   5  14      125.93      112.83      6.78 o 
   4   5  14       40.84       42.39      7.16 o 
   5   5  14       68.41       66.97     10.61 o 
  -5   6  14       83.54       95.28     11.23 o 
  -4   6  14        0.45        0.46      0.98 o 
  -3   6  14       27.60       21.08      3.13 o 
  -2   6  14       17.50       18.03      2.73 o 
  -1   6  14       12.37       10.84      2.15 o 
   0   6  14      133.31      135.40      3.70 o 
   1   6  14      113.54      116.31      3.76 o 
   2   6  14      188.15      192.59      4.64 o 
   3   6  14       48.11       44.56      6.30 o 
   4   6  14        4.83        5.36      2.49 o 
  -4   7  14        3.58        2.54      1.39 o 
  -3   7  14      122.04      134.71      4.05 o 
  -2   7  14        0.04        0.47      0.72 o 
  -1   7  14      201.22      192.49      3.65 o 
   0   7  14       43.30       39.40      3.79 o 
   1   7  14       38.69       38.66      4.90 o 
   2   7  14        0.20        0.43      1.58 o 
   3   7  14        1.84        3.01      1.33 o 
  -3   8  14        0.36        1.37      1.16 o 
  -2   8  14        6.87        7.51      1.84 o 
  -1   8  14       22.64       21.96      3.50 o 
   0   8  14        0.16        6.13      2.97 o 
   1   8  14        2.07        2.59      1.51 o 
   2   8  14      206.11      204.90      8.06 o 
  -1   9  14      123.02      133.61      7.52 o 
   0   9  14      123.61      143.14      9.18 o 
  -7   0  15        1.29        0.71      0.86 o 
  -5   0  15     3139.00     3317.95     17.88 o 
  -3   0  15      262.50      264.55      6.85 o 
  -1   0  15       94.37      100.89      2.66 o 
   1   0  15      507.08      497.41      6.88 o 
   3   0  15      327.76      318.70      7.74 o 
   5   0  15        2.60        5.49      1.32 o 
  -7   1  15        1.85        3.23      0.93 o 
  -6   1  15       11.38        9.88      1.75 o 
  -5   1  15       55.46       59.67      2.71 o 
  -4   1  15       56.27       59.11      3.85 o 
  -3   1  15       92.54       94.85      3.53 o 
  -2   1  15        0.70        1.85      0.65 o 
  -1   1  15        2.25        4.45      0.90 o 
   0   1  15      154.09      148.46      2.35 o 
   1   1  15      952.53      942.57     10.19 o 
   2   1  15       74.32       66.60      2.44 o 
   3   1  15       13.28       11.21      1.91 o 
   4   1  15      378.71      350.80      5.62 o 
   5   1  15        5.84        4.14      1.07 o 
   6   1  15        1.55        2.53      0.85 o 
  -7   2  15       34.99       40.92      6.57 o 
  -6   2  15       11.61       12.46      2.09 o 
  -5   2  15      396.71      411.09      5.56 o 
  -4   2  15      177.96      178.78      3.93 o 
  -3   2  15       70.79       71.74      3.24 o 
  -2   2  15       66.62       72.72      3.00 o 
  -1   2  15       18.92       18.64      1.64 o 
   0   2  15        0.33        0.75      0.38 o 
   1   2  15       40.90       33.90      3.28 o 
   2   2  15       35.50       31.70      3.40 o 
   3   2  15       26.04       22.90      2.56 o 
   4   2  15      144.36      144.13      3.62 o 
   5   2  15        3.53        4.36      1.24 o 
  -6   3  15        1.67        2.16      1.02 o 
  -5   3  15       37.37       34.74      3.55 o 
  -4   3  15        1.04        1.14      0.60 o 
  -3   3  15      264.59      261.37      4.25 o 
  -2   3  15      222.75      214.31      3.33 o 
  -1   3  15      307.33      325.04      4.74 o 
   0   3  15        5.96        5.32      0.72 o 
   1   3  15     1244.08     1210.73     17.90 o 
   2   3  15       12.02       11.02      1.70 o 
   3   3  15        4.35        3.44      0.66 o 
   4   3  15        0.20        0.91      0.72 o 
   5   3  15       85.19      109.48      7.73 o 
  -6   4  15       19.96       14.63      2.93 o 
  -5   4  15        0.17        1.43      0.54 o 
  -4   4  15        1.15        0.99      0.58 o 
  -3   4  15        0.27        0.75      0.64 o 
  -2   4  15       26.61       23.55      2.38 o 
  -1   4  15      248.61      241.74      5.53 o 
   0   4  15      188.53      197.72      4.08 o 
   1   4  15      185.94      186.85      9.27 o 
   2   4  15      269.19      279.97      5.81 o 
   3   4  15        0.50        1.22      0.74 o 
   4   4  15      261.89      271.76      5.94 o 
   5   4  15       20.46       17.07      3.64 o 
  -6   5  15       51.66       52.23      6.27 o 
  -5   5  15       31.49       24.74      3.43 o 
  -4   5  15        2.97        3.50      0.78 o 
  -3   5  15       37.78       32.52      3.73 o 
  -2   5  15        1.35        1.76      0.91 o 
  -1   5  15       62.49       62.42      6.59 o 
   0   5  15        1.75        1.98      0.94 o 
   1   5  15        8.35        8.61      1.55 o 
   2   5  15        0.79        1.80      0.99 o 
   3   5  15        0.05        0.17      0.90 o 
   4   5  15       33.78       34.75      6.13 o 
  -5   6  15        0.05        0.95      1.13 o 
  -4   6  15       78.63       87.30     10.61 o 
  -3   6  15       27.24       25.29      3.36 o 
  -2   6  15        0.51        0.37      0.63 o 
  -1   6  15      117.87      114.46      2.79 o 
   0   6  15        8.47        8.59      1.40 o 
   1   6  15      160.97      171.54      4.20 o 
   2   6  15      161.94      159.63      4.22 o 
   3   6  15       33.20       32.33      6.74 o 
   4   6  15        6.62        5.27      1.43 o 
  -4   7  15       95.16      101.92     10.53 o 
  -3   7  15       20.45       23.81      4.83 o 
  -2   7  15       21.85       21.09      2.96 o 
  -1   7  15      185.86      195.22      4.89 o 
   0   7  15      257.80      259.09      4.32 o 
   1   7  15       46.61       49.02      5.43 o 
   2   7  15        2.78        3.14      1.36 o 
   3   7  15       51.90       50.64      7.64 o 
  -3   8  15       14.06        9.66      2.94 o 
  -2   8  15        0.23        2.57      1.29 o 
  -1   8  15        1.89        4.37      1.21 o 
   0   8  15        6.28        3.04      1.08 o 
   1   8  15        2.75        1.89      0.99 o 
   2   8  15        5.70        4.57      2.87 o 
  -6   0  16       32.06       36.23      4.24 o 
  -4   0  16      137.56      133.25      4.22 o 
  -2   0  16      157.25      160.40      4.36 o 
   0   0  16       40.23       45.40      4.25 o 
   2   0  16       87.58       94.48      3.63 o 
   4   0  16        6.58        7.41      1.76 o 
  -7   1  16        7.02        7.57      1.61 o 
  -6   1  16        7.72        6.83      1.06 o 
  -5   1  16       46.50       46.48      4.37 o 
  -4   1  16        1.94        2.72      0.83 o 
  -3   1  16      370.35      353.86      4.84 o 
  -2   1  16      105.78      109.75      3.21 o 
  -1   1  16        0.45        2.07      1.44 o 
   0   1  16       38.72       51.10      3.82 o 
   1   1  16     1013.32     1035.57     13.80 o 
   2   1  16      156.45      149.10      2.83 o 
   3   1  16       41.89       51.20      2.91 o 
   4   1  16       14.42       15.03      2.33 o 
   5   1  16       15.27       15.02      1.94 o 
  -6   2  16      157.97      171.60      3.46 o 
  -5   2  16        4.58        5.43      1.24 o 
  -4   2  16        5.50        6.70      1.12 o 
  -3   2  16      126.59      132.72      2.99 o 
  -2   2  16        0.44        1.96      0.63 o 
  -1   2  16        4.87        4.37      0.75 o 
   0   2  16       46.31       42.10      3.20 o 
   1   2  16       42.94       34.06      7.69 o 
   2   2  16      103.93      100.21      2.52 o 
   3   2  16      189.14      189.84      3.71 o 
   4   2  16        9.40        9.86      1.78 o 
   5   2  16       21.47       18.93      3.06 o 
  -6   3  16      134.72      130.68      4.17 o 
  -5   3  16       51.34       52.85      2.09 o 
  -4   3  16       46.25       43.15      3.75 o 
  -3   3  16      205.20      210.69      3.99 o 
  -2   3  16       83.46       74.50      2.97 o 
  -1   3  16      315.82      317.36      3.96 o 
   0   3  16        0.09        0.68      0.27 o 
   1   3  16      279.98      258.85      6.28 o 
   2   3  16      512.31      487.12     10.56 o 
   3   3  16      112.99      108.66      3.50 o 
   4   3  16       30.87       29.50      3.90 o 
   5   3  16       39.59       35.03      5.91 o 
  -6   4  16        2.45        2.55      0.87 o 
  -5   4  16       23.81       17.56      2.97 o 
  -4   4  16        3.26        2.69      0.75 o 
  -3   4  16       73.05       78.47      2.57 o 
  -2   4  16       84.06       73.30      2.96 o 
  -1   4  16      397.38      370.68      8.34 o 
   0   4  16      150.99      156.65      5.11 o 
   1   4  16       65.70       61.00      5.25 o 
   2   4  16       10.68       12.03      2.29 o 
   3   4  16        0.09        0.84      0.54 o 
   4   4  16       89.41       86.58      8.31 o 
   5   4  16        3.42        2.41      1.41 o 
  -5   5  16      150.81      152.48      5.34 o 
  -4   5  16       55.35       50.40      6.52 o 
  -3   5  16       82.45       86.14      3.37 o 
  -2   5  16        0.37        0.84      0.64 o 
  -1   5  16      716.51      712.34     11.51 o 
   0   5  16       55.26       58.61      4.64 o 
   1   5  16       33.32       33.92      5.01 o 
   2   5  16        0.04        0.93      0.98 o 
   3   5  16        6.12        5.24      1.10 o 
   4   5  16        2.64        3.31      1.57 o 
  -5   6  16       12.69       12.00      3.56 o 
  -4   6  16        1.67        0.91      0.79 o 
  -3   6  16       24.38       14.85      2.78 o 
  -2   6  16      196.78      198.15      5.38 o 
  -1   6  16      159.16      153.77      4.01 o 
   0   6  16       98.92      104.97      5.04 o 
   1   6  16       19.31       18.07      2.94 o 
   2   6  16        3.56        2.43      1.11 o 
   3   6  16       15.74       14.85      3.24 o 
  -4   7  16       45.58       49.93      7.98 o 
  -3   7  16       94.18      113.11      9.78 o 
  -2   7  16       36.78       34.78      4.73 o 
  -1   7  16       37.75       40.89      5.01 o 
   0   7  16        2.90        1.80      0.83 o 
   1   7  16       14.43       10.58      2.32 o 
   2   7  16      173.65      183.32      5.38 o 
   3   7  16        1.27        1.91      1.22 o 
  -3   8  16       14.71       15.24      5.41 o 
  -2   8  16       78.34       73.00      8.50 o 
  -1   8  16       17.36       12.28      2.16 o 
   0   8  16       84.08       85.88      6.49 o 
   1   8  16        3.35        2.65      1.28 o 
  -5   0  17       21.42       22.45      4.22 o 
  -3   0  17      121.70      137.52      5.14 o 
  -1   0  17      123.38      136.70      4.25 o 
   1   0  17      153.97      142.49      4.02 o 
   3   0  17       60.07       55.49      6.94 o 
   5   0  17       21.25       22.95      5.06 o 
  -6   1  17       19.78       14.78      2.40 o 
  -5   1  17        6.01        5.91      0.95 o 
  -4   1  17       21.23       22.48      2.78 o 
  -3   1  17      339.35      346.41      5.70 o 
  -2   1  17       49.78       50.55      3.50 o 
  -1   1  17       36.74       40.73      2.76 o 
   0   1  17      967.33      949.62     12.48 o 
   1   1  17       15.58       17.35      2.47 o 
   2   1  17        2.68        2.52      0.68 o 
   3   1  17       34.60       30.66      3.41 o 
   4   1  17       11.57       16.77      2.37 o 
   5   1  17        0.03        0.93      0.60 o 
  -6   2  17      167.91      170.07      3.45 o 
  -5   2  17      117.30      122.39      2.95 o 
  -4   2  17        0.04        1.35      0.74 o 
  -3   2  17       34.00       37.77      3.88 o 
  -2   2  17      143.99      147.89      2.76 o 
  -1   2  17       58.91       52.14      3.08 o 
   0   2  17       12.07       12.30      1.94 o 
   1   2  17      601.82      596.56      8.22 o 
   2   2  17      622.07      621.89      9.42 o 
   3   2  17       41.51       31.86      3.73 o 
   4   2  17        0.95        0.89      0.77 o 
   5   2  17       39.88       28.85      4.86 o 
  -6   3  17        8.74        7.01      1.94 o 
  -5   3  17      240.90      250.51      4.00 o 
  -4   3  17      175.51      163.59      3.11 o 
  -3   3  17      107.99      108.51      3.02 o 
  -2   3  17      131.29      130.03      2.82 o 
  -1   3  17       78.58       68.61      2.93 o 
   0   3  17      167.98      167.07      5.02 o 
   1   3  17        0.26        0.51      0.41 o 
   2   3  17        4.15        4.06      0.88 o 
   3   3  17       32.24       28.72      2.99 o 
   4   3  17        0.71        1.73      0.90 o 
   5   3  17       85.77       68.12     10.13 o 
  -6   4  17      165.85      157.17      7.59 o 
  -5   4  17        3.55        3.02      0.70 o 
  -4   4  17      102.14       88.35      2.45 o 
  -3   4  17        0.31        0.85      0.61 o 
  -2   4  17        1.17        1.04      0.56 o 
  -1   4  17        1.27        1.79      0.95 o 
   0   4  17       76.31       77.74      2.90 o 
   1   4  17       11.00        9.69      1.86 o 
   2   4  17       33.86       29.59      3.57 o 
   3   4  17      120.34      115.45      5.19 o 
   4   4  17       41.19       42.60      6.61 o 
  -5   5  17       57.24       39.53      7.70 o 
  -4   5  17       70.25       88.23      4.19 o 
  -3   5  17       13.81       15.20      2.95 o 
  -2   5  17      217.88      191.65     13.58 o 
  -1   5  17       38.63       47.32      2.86 o 
   0   5  17       15.25       13.81      2.15 o 
   1   5  17      131.42      135.23      4.83 o 
   2   5  17       34.74       32.80      4.00 o 
   3   5  17       19.40       18.91      4.57 o 
   4   5  17        0.22        1.17      1.12 o 
  -5   6  17        0.12        2.10      1.65 o 
  -4   6  17       22.49       15.70      3.68 o 
  -3   6  17        0.20        0.37      0.64 o 
  -2   6  17       28.10       26.58      3.27 o 
  -1   6  17       88.82       77.64      6.25 o 
   0   6  17        9.09       10.98      2.33 o 
   1   6  17      158.10      166.50      3.87 o 
   2   6  17       15.60       11.40      2.52 o 
   3   6  17       59.38       49.42      9.92 o 
  -4   7  17       14.13       10.46      2.83 o 
  -3   7  17        8.60        7.61      1.85 o 
  -2   7  17       65.32       66.35      7.68 o 
  -1   7  17      184.24      203.03      6.59 o 
   0   7  17       15.04       13.91      2.61 o 
   1   7  17       39.35       31.18      4.68 o 
   2   7  17       12.07        9.11      2.43 o 
  -2   8  17        7.42        6.51      1.92 o 
  -1   8  17      156.76      146.86      5.39 o 
   0   8  17        7.55        5.72      1.43 o 
  -6   0  18       19.70       17.71      4.28 o 
  -4   0  18     1333.98     1433.56     11.54 o 
  -2   0  18      270.14      264.42      5.88 o 
   0   0  18      180.31      180.47      4.57 o 
   2   0  18       47.90       52.55      6.46 o 
   4   0  18       91.43      104.88      4.10 o 
  -6   1  18        0.61        1.71      0.80 o 
  -5   1  18       47.41       47.27      4.81 o 
  -4   1  18      169.04      174.39      3.73 o 
  -3   1  18       33.39       32.03      3.46 o 
  -2   1  18       75.24       65.60      2.93 o 
  -1   1  18      133.45      149.99      3.01 o 
   0   1  18       36.52       50.79      4.59 o 
   1   1  18      706.39      700.76      8.81 o 
   2   1  18      110.99      101.95      3.62 o 
   3   1  18       10.47       11.24      1.59 o 
   4   1  18       17.23       14.15      2.05 o 
   5   1  18        6.39        2.21      0.80 o 
  -6   2  18      157.85      176.77      3.60 o 
  -5   2  18       59.56       45.72      5.61 o 
  -4   2  18      186.86      192.74      4.10 o 
  -3   2  18       14.48       11.44      1.59 o 
  -2   2  18      166.59      156.48      3.01 o 
  -1   2  18        0.75        2.04      0.66 o 
   0   2  18      432.85      441.50      6.19 o 
   1   2  18       16.03       11.65      1.65 o 
   2   2  18        2.70        3.93      0.96 o 
   3   2  18      245.44      256.09      5.45 o 
   4   2  18        2.11        3.33      0.92 o 
   5   2  18      169.61      177.14      7.94 o 
  -6   3  18       23.56       22.32      4.44 o 
  -5   3  18       59.03       60.03      2.91 o 
  -4   3  18       62.01       60.30      4.80 o 
  -3   3  18        0.02        1.36      0.56 o 
  -2   3  18       19.53       14.58      2.04 o 
  -1   3  18       14.54       14.33      1.92 o 
   0   3  18       20.81       22.47      2.73 o 
   1   3  18       41.92       39.52      3.77 o 
   2   3  18      272.97      284.15     11.13 o 
   3   3  18       52.70       48.07      2.75 o 
   4   3  18       42.15       40.80      4.81 o 
  -5   4  18        0.36        1.17      0.79 o 
  -4   4  18      176.46      195.26      4.88 o 
  -3   4  18        5.13        6.88      1.24 o 
  -2   4  18      177.70      164.10      4.71 o 
  -1   4  18      336.92      363.89      8.11 o 
   0   4  18       15.71       15.67      2.22 o 
   1   4  18      136.73      139.21      3.64 o 
   2   4  18       44.22       38.00      4.02 o 
   3   4  18        0.04        0.83      0.73 o 
   4   4  18       86.92       78.15     11.09 o 
  -5   5  18       48.23       46.64      7.42 o 
  -4   5  18        3.82        3.27      1.29 o 
  -3   5  18       46.67       50.03      5.08 o 
  -2   5  18       42.83       37.44      4.56 o 
  -1   5  18      346.35      350.15      6.01 o 
   0   5  18        3.04        3.84      1.05 o 
   1   5  18       63.10       65.74      6.68 o 
   2   5  18       68.41       75.49      4.34 o 
   3   5  18        7.98        8.27      1.63 o 
  -4   6  18      161.66      187.95      6.51 o 
  -3   6  18        2.20        4.14      1.19 o 
  -2   6  18        2.90        4.23      1.00 o 
  -1   6  18        1.47        2.37      1.06 o 
   0   6  18       10.55        9.00      1.84 o 
   1   6  18       30.69       25.28      3.40 o 
   2   6  18       56.36       50.63      7.48 o 
   3   6  18       10.90       10.41      2.29 o 
  -3   7  18      119.00      129.44      6.81 o 
  -2   7  18       63.37       55.35      5.88 o 
  -1   7  18        0.41        1.78      0.92 o 
   0   7  18       25.12       23.55      5.42 o 
   1   7  18        3.41        4.06      1.02 o 
   2   7  18        3.67        4.00      1.74 o 
  -5   0  19        5.24        5.43      2.58 o 
  -3   0  19      219.74      223.49      5.90 o 
  -1   0  19      591.14      603.42     14.08 o 
   1   0  19      106.77       92.49      3.60 o 
   3   0  19        3.62        3.36      1.44 o 
  -6   1  19        2.03        1.13      0.74 o 
  -5   1  19        0.36        1.90      1.00 o 
  -4   1  19      277.37      288.59      4.71 o 
  -3   1  19      193.35      199.44      3.79 o 
  -2   1  19      334.49      330.99      5.67 o 
  -1   1  19       48.10       44.99      2.67 o 
   0   1  19      204.00      206.38      3.96 o 
   1   1  19       34.71       30.45      3.76 o 
   2   1  19       36.15       35.60      3.43 o 
   3   1  19       63.53       69.23      2.71 o 
   4   1  19        5.75        5.22      1.09 o 
  -6   2  19      171.21      178.61      4.70 o 
  -5   2  19       17.56       12.15      1.99 o 
  -4   2  19       70.66       72.76      5.94 o 
  -3   2  19       71.08       76.61      3.01 o 
  -2   2  19      377.38      352.40      6.31 o 
  -1   2  19       72.32       80.97      5.29 o 
   0   2  19       15.94       14.72      1.84 o 
   1   2  19       55.50       51.01      2.48 o 
   2   2  19      383.34      386.54      5.15 o 
   3   2  19       76.46       70.14      2.13 o 
   4   2  19      124.08      142.48     10.76 o 
  -6   3  19       37.05       35.45      5.56 o 
  -5   3  19       26.10       30.06      3.71 o 
  -4   3  19        0.01        0.98      0.85 o 
  -3   3  19        0.01        0.78      0.39 o 
  -2   3  19      195.59      179.29      3.54 o 
  -1   3  19      358.96      341.08     11.66 o 
   0   3  19        1.72        2.04      0.77 o 
   1   3  19       37.79       36.97      5.50 o 
   2   3  19        0.06        0.66      1.05 o 
   3   3  19        0.07        0.80      0.72 o 
   4   3  19      194.74      215.94      5.68 o 
  -5   4  19        0.09        1.59      1.13 o 
  -4   4  19       59.17       56.01      2.97 o 
  -3   4  19       36.51       36.78      5.15 o 
  -2   4  19        0.66        0.82      0.81 o 
  -1   4  19       70.79       83.70      3.63 o 
   0   4  19       65.75       67.38      5.98 o 
   1   4  19       43.55       42.13      5.49 o 
   2   4  19       12.96       11.41      2.23 o 
   3   4  19       35.94       37.74      4.40 o 
   4   4  19       19.62       20.27      4.37 o 
  -5   5  19       43.49       47.30      8.89 o 
  -4   5  19        8.26        8.41      1.84 o 
  -3   5  19      118.56      121.37      4.26 o 
  -2   5  19        4.35        7.94      1.71 o 
  -1   5  19       36.03       31.24      4.83 o 
   0   5  19       92.14      100.82      5.65 o 
   1   5  19       25.28       26.66      3.95 o 
   2   5  19      323.98      327.90      5.15 o 
   3   5  19       15.93       11.70      2.99 o 
  -4   6  19        4.63        3.44      1.60 o 
  -3   6  19        2.22        1.89      1.03 o 
  -2   6  19       23.19       21.20      3.51 o 
  -1   6  19       15.90       16.97      3.01 o 
   0   6  19       11.38       12.55      2.73 o 
   1   6  19        1.42        0.90      0.70 o 
   2   6  19       33.68       27.75      6.99 o 
  -3   7  19       66.89       68.93     12.64 o 
  -2   7  19      184.50      176.80     13.74 o 
  -1   7  19       17.52       14.04      3.19 o 
   0   7  19       20.30       14.99      2.43 o 
   1   7  19       15.57       16.82      4.38 o 
  -6   0  20        5.95        5.13      1.87 o 
  -4   0  20      168.48      177.43      4.29 o 
  -2   0  20       35.15       36.44      7.89 o 
   0   0  20      795.30      799.08     16.60 o 
   2   0  20       32.63       31.38      5.88 o 
   4   0  20       27.56       17.16      4.80 o 
  -6   1  20        0.06        1.34      0.69 o 
  -5   1  20       60.88       54.61      4.91 o 
  -4   1  20       74.48       67.10      6.11 o 
  -3   1  20      306.23      310.57      4.33 o 
  -2   1  20        3.42        3.26      0.87 o 
  -1   1  20       11.89       13.28      1.78 o 
   0   1  20       64.36       64.12      2.65 o 
   1   1  20      105.66      111.23      3.41 o 
   2   1  20        5.97        5.59      1.14 o 
   3   1  20       50.21       55.02      2.86 o 
   4   1  20        1.81        2.36      0.86 o 
  -6   2  20        2.22        1.97      0.96 o 
  -5   2  20      223.52      253.72      3.84 o 
  -4   2  20       17.88       21.07      2.49 o 
  -3   2  20       37.49       38.49      4.67 o 
  -2   2  20        5.61        4.02      1.19 o 
  -1   2  20       68.05       63.75      2.84 o 
   0   2  20      353.01      359.05      6.39 o 
   1   2  20       58.35       60.73      2.67 o 
   2   2  20      145.12      140.46      3.29 o 
   3   2  20       19.94       17.20      3.20 o 
   4   2  20        7.63        6.07      1.48 o 
  -5   3  20        1.60        2.12      1.36 o 
  -4   3  20       82.36       97.81      4.04 o 
  -3   3  20        0.39        1.39      0.66 o 
  -2   3  20       49.33       46.65      3.94 o 
  -1   3  20       19.71       14.31      1.86 o 
   0   3  20       70.88       71.30      3.68 o 
   1   3  20       15.05       11.47      2.08 o 
   2   3  20      154.90      149.21      4.56 o 
   3   3  20        0.47        1.18      0.76 o 
   4   3  20        6.96        3.14      1.03 o 
  -5   4  20      131.53      142.38      5.44 o 
  -4   4  20       37.95       31.22      5.12 o 
  -3   4  20        1.14        1.34      0.78 o 
  -2   4  20        5.60        3.50      1.31 o 
  -1   4  20        3.61        4.24      1.17 o 
   0   4  20      490.54      530.80      8.75 o 
   1   4  20       85.00       88.31      3.78 o 
   2   4  20      239.86      249.18      4.29 o 
   3   4  20        9.51        6.74      1.78 o 
  -4   5  20      121.92      127.66      4.80 o 
  -3   5  20        3.82        2.90      1.03 o 
  -2   5  20        5.49        5.70      1.39 o 
  -1   5  20       17.27       20.15      3.18 o 
   0   5  20        1.52        1.18      0.89 o 
   1   5  20       17.29       17.39      3.45 o 
   2   5  20        1.51        0.91      0.85 o 
   3   5  20        3.69        7.23      1.81 o 
  -3   6  20       10.74       11.04      2.56 o 
  -2   6  20        0.26        1.02      0.67 o 
  -1   6  20        4.64        5.97      1.46 o 
   0   6  20        5.78        5.09      1.34 o 
   1   6  20       12.23        9.38      2.06 o 
   2   6  20       13.60       14.27      3.57 o 
  -2   7  20        0.04        0.61      0.67 o 
  -1   7  20       46.29       36.83      6.97 o 
   0   7  20       16.21       10.72      2.63 o 
  -5   0  21       61.09       47.66      7.13 o 
  -3   0  21      214.40      210.12      9.35 o 
  -1   0  21        0.02        0.65      1.15 o 
   1   0  21        3.77        3.47      1.37 o 
   3   0  21       85.90      112.42      3.49 o 
  -5   1  21       61.09       58.58      4.11 o 
  -4   1  21       50.35       46.10      3.85 o 
  -3   1  21       13.37       11.81      1.70 o 
  -2   1  21      120.87      105.37      3.00 o 
  -1   1  21        1.23        1.95      0.61 o 
   0   1  21      271.07      262.24      4.20 o 
   1   1  21       94.33       93.88      2.97 o 
   2   1  21       96.25      100.76      3.12 o 
   3   1  21       61.45       55.22      3.04 o 
   4   1  21       31.25       19.62      3.92 o 
  -5   2  21        0.23        0.88      0.77 o 
  -4   2  21       77.54       80.28      3.53 o 
  -3   2  21      120.54      120.26      2.50 o 
  -2   2  21       38.12       43.43      2.33 o 
  -1   2  21       47.19       50.76      2.24 o 
   0   2  21       22.34       22.25      2.70 o 
   1   2  21       70.22       65.06      3.01 o 
   2   2  21       17.04       14.78      2.20 o 
   3   2  21       34.46       36.85      4.94 o 
   4   2  21       17.28        9.69      2.17 o 
  -5   3  21        3.52        4.25      1.10 o 
  -4   3  21       83.67       76.16      3.68 o 
  -3   3  21       70.68       65.01      3.75 o 
  -2   3  21       34.73       38.12      5.51 o 
  -1   3  21       21.95       21.13      3.52 o 
   0   3  21        1.13        1.40      1.05 o 
   1   3  21      316.24      315.22      5.15 o 
   2   3  21       77.30       63.09      6.08 o 
   3   3  21        8.07        4.56      1.24 o 
  -4   4  21        3.58        3.76      1.56 o 
  -3   4  21       27.78       24.06      3.78 o 
  -2   4  21       37.06       30.90      5.42 o 
  -1   4  21      124.46      130.09      3.30 o 
   0   4  21      179.03      189.29      5.54 o 
   1   4  21        0.61        1.67      0.97 o 
   2   4  21        0.46        1.97      1.27 o 
   3   4  21        4.08        2.38      0.97 o 
  -4   5  21        3.83        3.21      1.22 o 
  -3   5  21       13.24       10.76      2.20 o 
  -2   5  21       11.31        9.96      1.98 o 
  -1   5  21      109.02      111.62      4.19 o 
   0   5  21        0.48        1.50      0.89 o 
   1   5  21        7.61        6.24      1.29 o 
   2   5  21        6.58        8.89      2.61 o 
  -3   6  21       29.65       25.52      4.36 o 
  -2   6  21        0.11        1.36      0.94 o 
  -1   6  21        0.18        1.29      0.74 o 
   0   6  21       35.67       29.92      5.27 o 
   1   6  21      130.50      136.32      6.37 o 
  -4   0  22       50.54       44.82      6.70 o 
  -2   0  22      382.53      378.69      8.20 o 
   0   0  22      201.66      218.25      7.81 o 
   2   0  22       26.48       28.48      6.85 o 
  -5   1  22       17.75       15.61      2.96 o 
  -4   1  22        0.00        0.73      0.65 o 
  -3   1  22      250.32      262.62      4.20 o 
  -2   1  22        9.47        8.39      1.41 o 
  -1   1  22       11.55       14.44      2.15 o 
   0   1  22       74.43       72.94      5.65 o 
   1   1  22       26.21       30.25      3.84 o 
   2   1  22       13.75       11.53      2.02 o 
   3   1  22      151.39      166.51      4.07 o 
  -5   2  22       28.89       28.01      4.68 o 
  -4   2  22       20.27       20.63      2.78 o 
  -3   2  22       93.90       99.48      3.58 o 
  -2   2  22        0.24        0.76      0.80 o 
  -1   2  22      145.01      140.70      3.07 o 
   0   2  22       22.71       19.12      2.84 o 
   1   2  22       11.71       10.66      1.98 o 
   2   2  22       10.82       11.89      2.10 o 
   3   2  22       59.80       58.42      6.53 o 
  -5   3  22       14.37        8.23      2.28 o 
  -4   3  22       60.35       52.99      6.32 o 
  -3   3  22       63.50       70.58      5.56 o 
  -2   3  22        4.13        7.63      1.56 o 
  -1   3  22      602.04      635.85      7.50 o 
   0   3  22      361.83      391.90      6.95 o 
   1   3  22       51.46       43.41      5.87 o 
   2   3  22       22.90       18.72      3.35 o 
   3   3  22       45.14       39.40      5.62 o 
  -4   4  22       37.33       47.58      5.89 o 
  -3   4  22        1.52        3.82      2.46 o 
  -2   4  22        0.76        2.17      1.43 o 
  -1   4  22       19.83       14.64      2.28 o 
   0   4  22       19.93       23.13      4.02 o 
   1   4  22        0.02        1.38      0.87 o 
   2   4  22       41.81       44.34      5.50 o 
  -3   5  22       15.49       16.81      3.03 o 
  -2   5  22        1.62        2.30      1.02 o 
  -1   5  22      410.97      445.24      7.28 o 
   0   5  22      261.90      304.44      6.24 o 
   1   5  22        2.58        3.94      1.27 o 
  -2   6  22       21.79       17.01      3.36 o 
  -1   6  22       27.86       20.55      4.13 o 
   0   6  22        6.70        7.61      1.70 o 
  -5   0  23        1.86        1.86      1.16 o 
  -3   0  23      186.53      179.92      4.44 o 
  -1   0  23      125.05      123.65      5.03 o 
   1   0  23        3.17        2.18      0.93 o 
   3   0  23       17.26       11.84      3.40 o 
  -5   1  23       18.29       14.99      2.68 o 
  -4   1  23        6.21        7.32      1.25 o 
  -3   1  23      214.49      230.10      4.15 o 
  -2   1  23       39.91       42.54      5.47 o 
  -1   1  23        1.66        1.49      0.64 o 
   0   1  23       53.12       48.34      2.86 o 
   1   1  23        3.96        2.62      0.92 o 
   2   1  23        0.08        0.76      0.52 o 
   3   1  23       12.01        8.24      1.98 o 
  -4   2  23       18.20       12.77      2.19 o 
  -3   2  23      296.20      284.50      4.83 o 
  -2   2  23        5.63        5.05      1.30 o 
  -1   2  23      128.39      133.18      8.86 o 
   0   2  23       88.29       90.47      7.13 o 
   1   2  23       27.15       22.98      4.75 o 
   2   2  23      190.80      190.02      5.20 o 
   3   2  23        9.68       14.08      3.04 o 
  -4   3  23      108.69      116.86      4.11 o 
  -3   3  23      210.79      222.30      4.57 o 
  -2   3  23        6.84        4.06      1.02 o 
  -1   3  23       36.54       34.13      5.13 o 
   0   3  23       41.17       35.90      5.22 o 
   1   3  23       65.18       57.75      6.13 o 
   2   3  23       93.38       95.92      6.14 o 
  -3   4  23       11.36        9.79      2.27 o 
  -2   4  23        3.87        2.20      1.08 o 
  -1   4  23        4.09        4.36      1.38 o 
   0   4  23        6.33        7.09      1.42 o 
   1   4  23        6.29        4.40      0.92 o 
   2   4  23       39.76       31.44      6.78 o 
  -2   5  23       15.76       20.82      4.67 o 
  -1   5  23       63.34       57.87      8.58 o 
   0   5  23        0.85        2.27      1.00 o 
   1   5  23       13.52        9.90      2.49 o 
  -4   0  24       78.59       61.41     10.35 o 
  -2   0  24       13.54       15.40      4.25 o 
   0   0  24        1.00        1.57      0.87 o 
   2   0  24       64.65       61.10      4.10 o 
  -4   1  24      112.66      115.08      4.25 o 
  -3   1  24        3.42        5.31      1.22 o 
  -2   1  24        0.40        0.92      0.73 o 
  -1   1  24       12.29        7.57      1.20 o 
   0   1  24       12.73        8.17      1.71 o 
   1   1  24       22.98       16.70      2.51 o 
   2   1  24       10.95        6.34      1.68 o 
  -4   2  24       26.78       21.01      3.85 o 
  -3   2  24        1.20        1.28      1.09 o 
  -2   2  24        1.93        1.84      0.73 o 
  -1   2  24       67.43       69.22      8.02 o 
   0   2  24        0.59        1.57      0.99 o 
   1   2  24        0.01        0.59      0.88 o 
   2   2  24        0.63        2.06      1.01 o 
  -4   3  24       85.94       93.95      7.31 o 
  -3   3  24       15.73       12.50      2.52 o 
  -2   3  24       11.62        9.11      2.17 o 
  -1   3  24       10.04       10.79      2.31 o 
   0   3  24       17.61       20.70      3.97 o 
   1   3  24       18.40       15.21      3.25 o 
   2   3  24        3.88        2.61      1.27 o 
  -3   4  24       38.90       32.54      6.21 o 
  -2   4  24      108.33      118.46      7.90 o 
  -1   4  24      464.58      514.04      8.34 o 
   0   4  24      147.33      156.58      5.56 o 
   1   4  24        0.83        0.87      0.65 o 
  -1   5  24       45.81       38.80      6.96 o 
  -3   0  25        1.48        1.67      1.00 o 
  -1   0  25      149.99      160.86      5.02 o 
   1   0  25       80.89       71.13      3.79 o 
  -4   1  25      128.74      120.78      5.70 o 
  -3   1  25       36.85       31.08      4.42 o 
  -2   1  25       55.83       54.61      5.01 o 
  -1   1  25        6.83        6.79      1.44 o 
   0   1  25       10.71       10.57      2.09 o 
   1   1  25        2.43        2.44      0.90 o 
   2   1  25       40.88       35.37      7.72 o 
  -3   2  25      110.60      120.99      5.07 o 
  -2   2  25      132.17      136.95      3.77 o 
  -1   2  25        3.92        2.79      1.01 o 
   0   2  25        0.23        2.59      1.14 o 
   1   2  25        1.06        2.75      1.01 o 
  -3   3  25        0.40        1.33      0.92 o 
  -2   3  25        2.50        2.31      1.20 o 
  -1   3  25       12.93       13.98      3.22 o 
   0   3  25       36.67       27.17      5.88 o 
   1   3  25       36.40       32.57      5.89 o 
  -2   4  25       35.57       33.59      7.68 o 
  -1   4  25        8.15        5.82      1.44 o 
  -2   0  26       65.78       69.31      6.20 o 
   0   0  26        1.46        2.25      1.35 o 
  -3   1  26        4.18        6.38      1.82 o 
  -2   1  26        5.03        6.24      2.12 o 
  -1   1  26       45.96       46.49      5.56 o 
   0   1  26       22.70       16.67      3.48 o 
   1   1  26        2.49        1.88      1.10 o 
  -2   2  26       22.41       16.82      4.01 o 
  -1   2  26       29.41       28.03      6.61 o 
   0   2  26       18.70       13.74      3.54 o 
  -1   3  26       32.07       24.54      4.55 o 
  -1   0  27       47.47       36.31      8.30 o 
  -1   1  27       20.78       18.38      4.22 o 
                                                 
